# Supplementary material for: Highly divergent isolates of chrysanthemum virus B and chrysanthemum virus R infecting chrysanthemum in Russia
Source: PeerJ. 2022 Jan 5;10:e12607. doi: 10.7717/peerj.12607 (PMC8742542; doi:10.7717/peerj.12607)
Supplement: Supplemental Information 8 [file peerj-10-12607-s008.zip]

Archive with 3 entries (2 files):
- Golden Standard CVB chromatograms/
- Golden Standard CVB chromatograms/CVB-R (1).ab1
- Golden Standard CVB chromatograms/CVB-R (2).ab1
