# Supplementary material for: Highly divergent isolates of chrysanthemum virus B and chrysanthemum virus R infecting chrysanthemum in Russia
Source: PeerJ. 2022 Jan 5;10:e12607. doi: 10.7717/peerj.12607 (PMC8742542; doi:10.7717/peerj.12607)
Supplement: Supplemental Information 9 [file peerj-10-12607-s009.zip]

Archive with 31 entries (30 files):
- Sequences deposited in GenBank/
- Sequences deposited in GenBank/MZ231081.txt
- Sequences deposited in GenBank/MZ231082.txt
- Sequences deposited in GenBank/MZ231083.txt
- Sequences deposited in GenBank/MZ231084.txt
- Sequences deposited in GenBank/MZ231085.txt
- Sequences deposited in GenBank/MZ231086.txt
- Sequences deposited in GenBank/MZ231087.txt
- Sequences deposited in GenBank/MZ231088.txt
- Sequences deposited in GenBank/MZ231089.txt
- Sequences deposited in GenBank/MZ231090.txt
- Sequences deposited in GenBank/MZ340424.txt
- Sequences deposited in GenBank/MZ340425.txt
- Sequences deposited in GenBank/MZ340426.txt
- Sequences deposited in GenBank/MZ340427.txt
- Sequences deposited in GenBank/MZ340428.txt
- Sequences deposited in GenBank/MZ340429.txt
- Sequences deposited in GenBank/MZ340430.txt
- Sequences deposited in GenBank/MZ340431.txt
- Sequences deposited in GenBank/MZ340432.txt
- Sequences deposited in GenBank/MZ340433.txt
- Sequences deposited in GenBank/MZ340434.txt
- Sequences deposited in GenBank/MZ340435.txt
- Sequences deposited in GenBank/MZ340436.txt
- Sequences deposited in GenBank/MZ514905.txt
- Sequences deposited in GenBank/MZ514906.txt
- Sequences deposited in GenBank/MZ514907.txt
- Sequences deposited in GenBank/MZ514908.txt
- Sequences deposited in GenBank/MZ514909.txt
- Sequences deposited in GenBank/MZ514910.txt
- Sequences deposited in GenBank/MZ514911.txt
