# Supplementary material for: Highly divergent isolates of chrysanthemum virus B and chrysanthemum virus R infecting chrysanthemum in Russia
Source: PeerJ. 2022 Jan 5;10:e12607. doi: 10.7717/peerj.12607 (PMC8742542; doi:10.7717/peerj.12607)
Supplement: Supplemental Information 9 [file peerj-10-12607-s009.zip › Sequences deposited in GenBank/MZ231081.txt]

LOCUS       BSeq#1                   948 bp    RNA     linear   VRL 18-MAY-2021
DEFINITION  Chrysanthemum virus B isolate PR.
ACCESSION   BSeq#1
VERSION
KEYWORDS    .
SOURCE      Chrysanthemum virus B
  ORGANISM  Chrysanthemum virus B
            Viruses; Riboviria; Orthornavirae; Kitrinoviricota; Alsuviricetes;
            Tymovirales; Betaflexiviridae; Quinvirinae; Carlavirus.
REFERENCE   1  (bases 1 to 948)
  AUTHORS   Chirkov,S., Sheveleva,A. and Zakubanskiy,A.
  TITLE     Chrysanthemum virus B isolate PR coat protein
  JOURNAL   unpublished
REFERENCE   2  (bases 1 to 948)
  AUTHORS   Chirkov,S., Sheveleva,A. and Zakubanskiy,A.
  TITLE     Direct Submission
  JOURNAL   Submitted (18-MAY-2021) Virology, Lomonosov Moscow State
            University, Leninskie Gory 1-12, Moscow, Moscow 119234, Russia
COMMENT     Bankit Comment: TOTAL # OF SEQS:1
            
            ##Assembly-Data-START##
            Sequencing Technology :: Sanger dideoxy sequencing
            ##Assembly-Data-END##
FEATURES             Location/Qualifiers
     source          1..948
                     /organism="Chrysanthemum virus B"
                     /mol_type="genomic RNA"
                     /isolate="PR"
                     /isolation_source="Leaves"
                     /host="Chrysanthemum morifolium Ramat."
                     /db_xref="taxon:12165"
                     /country="Russia"
                     /collection_date="2019"
                     /collected_by="Irina Mitrofanova, Natalia Smykova"
                     /identified_by="Sergei Chirkov"
     CDS             <1..>948
                     /codon_start=1
                     /product="Coat protein"
                     /translation="MPPKPAPGSSEGDPSGNVPTPPPPPPARTAEEARLRLAEMERER
                     ELEQLTEETNPSSPAEDARNISRLTQLAALLRREQTSVHVTNMALEIGRPALQPPPNM
                     RADPSNMYSQVSTDFLWRIKPQKISNNMTTSEDMVKIQLVVEDRGVLTESVIEVMIIL
                     VVISGNTSSSGYQDPKGVMEWEGGAIIVDDVVGVITEHSTIRKVFCLYAAVAWKYIHL
                     QPTPPYDWSVRGFHPNVKYAAADFFDYVVKGGAINPTGGIVPNPTRAEYVVYNTSKMI
                     AVNKANNNDTSCNFDAAITGGRQGPTIHNNINNENNNTT"
BASE COUNT      283 a    216 c    242 g    207 t
ORIGIN      
        1 atgcctccca aaccggctcc aggaagttct gaaggtgatc caagcgggaa tgtaccaact
       61 ccacccccac ccccaccagc gcgaacagcg gaagaggcaa gattgaggct agctgagatg
      121 gaacgtgagc gcgaactaga gcaactgacg gaagagacaa atccaagctc cccggcggaa
      181 gacgcgagga atattagccg tttgacccaa cttgcggcac tgttgaggag ggaacaaacg
      241 agcgtacatg taacgaatat ggctctggaa attggtaggc cagctcttca acctccgccc
      301 aatatgcgag cggatccctc aaatatgtac agtcaggtat caaccgattt cctgtggagg
      361 attaagccac agaagatttc caacaacatg accacttcag aggatatggt gaagatacag
      421 ctggtcgttg aggaccgtgg ggtactaacc gaatcagtaa tagaggtgat gatcatccta
      481 gtagtcatca gtgggaacac aagtagttca ggataccaag acccaaaagg ggtgatggag
      541 tgggagggtg gtgcgatcat cgttgatgac gttgtgggtg ttatcaccga gcacagcact
      601 attagaaaag tattctgcct ttatgcagct gtggcatgga agtacatcca tttacaaccg
      661 acaccacctt atgattggtc agttaggggt tttcatccaa atgtcaagta tgctgctgcc
      721 gattttttcg attatgttgt gaaggggggg gcaatcaacc caacaggtgg catcgtaccc
      781 aaccccaccc gtgctgagta tgttgtgtac aatacttcca agatgatagc cgtcaataag
      841 gccaacaata atgatacttc ctgtaatttt gatgctgcta tcaccggggg gaggcaagga
      901 ccaaccattc acaacaatat taataatgag aataataaca caacataa
//
