# Supplementary material for: Highly divergent isolates of chrysanthemum virus B and chrysanthemum virus R infecting chrysanthemum in Russia
Source: PeerJ. 2022 Jan 5;10:e12607. doi: 10.7717/peerj.12607 (PMC8742542; doi:10.7717/peerj.12607)
Supplement: Supplemental Information 9 [file peerj-10-12607-s009.zip › Sequences deposited in GenBank/MZ231082.txt]

LOCUS       BSeq#1                   948 bp    RNA     linear   VRL 18-MAY-2021
DEFINITION  Chrysanthemum virus B isolate SP.
ACCESSION   BSeq#1
VERSION
KEYWORDS    .
SOURCE      Chrysanthemum virus B
  ORGANISM  Chrysanthemum virus B
            Viruses; Riboviria; Orthornavirae; Kitrinoviricota; Alsuviricetes;
            Tymovirales; Betaflexiviridae; Quinvirinae; Carlavirus.
REFERENCE   1  (bases 1 to 948)
  AUTHORS   Chirkov,S., Sheveleva,A. and Zakubanskiy,A.
  TITLE     Chrysanthemum virus B isolate SP coat protein
  JOURNAL   unpublished
REFERENCE   2  (bases 1 to 948)
  AUTHORS   Chirkov,S., Sheveleva,A. and Zakubanskiy,A.
  TITLE     Direct Submission
  JOURNAL   Submitted (18-MAY-2021) Virology, Lomonosov Moscow State
            University, Leninskie Gory 1-12, Moscow, Moscow 119234, Russia
COMMENT     Bankit Comment: TOTAL # OF SEQS:1
            
            ##Assembly-Data-START##
            Sequencing Technology :: Sanger dideoxy sequencing
            ##Assembly-Data-END##
FEATURES             Location/Qualifiers
     source          1..948
                     /organism="Chrysanthemum virus B"
                     /mol_type="genomic RNA"
                     /isolate="SP"
                     /isolation_source="Leaves"
                     /host="Chrysanthemum morifolium Ramat."
                     /db_xref="taxon:12165"
                     /country="Russia"
                     /collection_date="2018"
                     /collected_by="Irina Mitrofanova, Natalia Smykova"
                     /identified_by="Sergei Chirkov"
     CDS             <1..>948
                     /codon_start=1
                     /product="Coat protein"
                     /translation="MPPKPAPGDNEGNASGSTPTPPPPPPARTAEEARLRLAEMERER
                     EQEQLLEEMNSNTPAEDARNISRLTQLAALLRREQTNVHVTNMALEIGRPALQPPPNM
                     RGDPTNMYSQVSSDFLWKIKPQRISNNMATSEDMVKIQVALEGLGVPTESVKEVIIRL
                     VLNCANTSSSVYQDPKGVIEWDGGAIIADDVVGVITEHSTLRKVCRLYAAVAWNYMHL
                     QQTPPSDWSAMGFHPNVKYAAFDFFDYVENGAAIRPSGGIVPKPTRAEYVAYNTYKML
                     ALNKANNNDTFGNFDSAITGGRQGPAIHNNLNNANNKTL"
BASE COUNT      278 a    221 c    241 g    208 t
ORIGIN      
        1 atgcctccca aaccggcacc aggtgataat gaaggtaacg caagtgggtc cacaccaact
       61 ccacctccac ccccaccagc acgaactgcg gaagaggcga ggttgaggct tgcagagatg
      121 gaacgagagc gtgagcagga gcaattgcta gaggaaatga actccaacac cccagctgag
      181 gatgccagga acataagccg tctgacacaa ctcgcggcgc tactgaggag agaacaaacg
      241 aatgtgcatg ttacaaacat ggctttggag ataggtaggc ctgcactcca gcctccaccg
      301 aatatgcgag gggatccaac taatatgtac agccaggtgt cttccgattt cctgtggaag
      361 attaaaccac agaggatttc taacaacatg gcaacatctg aggatatggt gaagatacaa
      421 gtggcccttg aaggcttggg ggtacctacc gaatcagtca aagaggtgat catccgtcta
      481 gtgctcaatt gtgcgaatac cagcagttcc gtttaccagg atccgaaggg ggtaattgag
      541 tgggatggtg gagcgattat tgccgacgat gtcgtagggg ttattactga acacagcacc
      601 cttagaaaag tgtgccgtct ctatgcagct gtggcatgga actacatgca tttacaacag
      661 accccacctt ctgattggtc ggctatgggc tttcacccaa atgttaagta tgctgccttt
      721 gatttcttcg actatgtcga aaatggagct gcaatcagac caagtggagg cattgtgcct
      781 aaacccacac gtgcggagta tgtagcgtac aatacttaca agatgttagc tctcaataag
      841 gccaacaaca atgatacctt tggcaatttc gattctgcca ttacgggtgg gagacaagga
      901 ccggctattc acaacaatct gaacaatgcg aataataaga cattataa
//
