# Supplementary material for: Highly divergent isolates of chrysanthemum virus B and chrysanthemum virus R infecting chrysanthemum in Russia
Source: PeerJ. 2022 Jan 5;10:e12607. doi: 10.7717/peerj.12607 (PMC8742542; doi:10.7717/peerj.12607)
Supplement: Supplemental Information 9 [file peerj-10-12607-s009.zip › Sequences deposited in GenBank/MZ231083.txt]

LOCUS       BSeq#1                   948 bp    RNA     linear   VRL 18-MAY-2021
DEFINITION  Chrysanthemum virus B isolate LD.
ACCESSION   BSeq#1
VERSION
KEYWORDS    .
SOURCE      Chrysanthemum virus B
  ORGANISM  Chrysanthemum virus B
            Viruses; Riboviria; Orthornavirae; Kitrinoviricota; Alsuviricetes;
            Tymovirales; Betaflexiviridae; Quinvirinae; Carlavirus.
REFERENCE   1  (bases 1 to 948)
  AUTHORS   Chirkov,S., Sheveleva,A. and Zakubanskiy,A.
  TITLE     Chrysanthemum virus B isolate LD coat protein
  JOURNAL   unpublished
REFERENCE   2  (bases 1 to 948)
  AUTHORS   Chirkov,S., Sheveleva,A. and Zakubanskiy,A.
  TITLE     Direct Submission
  JOURNAL   Submitted (18-MAY-2021) Virology, Lomonosov Moscow State
            University, Leninskie Gory 1-12, Moscow, Moscow 119234, Russia
COMMENT     Bankit Comment: TOTAL # OF SEQS:1
            
            ##Assembly-Data-START##
            Sequencing Technology :: Sanger dideoxy sequencing
            ##Assembly-Data-END##
FEATURES             Location/Qualifiers
     source          1..948
                     /organism="Chrysanthemum virus B"
                     /mol_type="genomic RNA"
                     /isolate="LD"
                     /isolation_source="Leaves"
                     /host="Chrysanthemum morifolium Ramat."
                     /db_xref="taxon:12165"
                     /country="Russia"
                     /collection_date="2018"
                     /collected_by="Irina Mitrofanova, Natalia Smykova"
                     /identified_by="Sergei Chirkov"
     CDS             <1..>948
                     /codon_start=1
                     /product="Coat protein"
                     /translation="MPPKPAPGDNEGNASGSIPTPPPPPPARTAEEARQRLAEMERER
                     EQEQLLEEMNSNTPAEDARNISRLTQLAALLRREQTNVHVTNMALEIGRPALQPPPNM
                     RGDPTNMYSQVSSDFLWKIKPQRISNNMATSEDMVKIQVALEGLGVPTESVKEVIIRL
                     VLNCANTSSSVYQDPKGVIEWDGGAIIADDVVGVITEHSTLRKVCRLYAAVAWNYMHL
                     QQTPPSDWSAMGFHPNVKYAAFDFFDYVENGAAIRPSGGIVPKPTRAEYVAYNTYKML
                     ALNKANNNDTFGNFDSAITGGRQGPAIHNNLNNANNKTL"
BASE COUNT      274 a    219 c    246 g    209 t
ORIGIN      
        1 atgcctccca aaccggcgcc aggtgataat gaaggtaacg caagtgggtc cataccaact
       61 ccaccaccac ccccaccagc acgaactgcg gaagaggcga ggcagaggct tgcggagatg
      121 gaacgagagc gtgagcagga gcaattgcta gaggaaatga actccaacac cccagctgag
      181 gatgccagga acataagtcg tctgacacaa cttgcggcgc tactgaggag agagcagacg
      241 aatgtgcacg ttacgaacat ggctttggag ataggtaggc cggcactcca gcctccacct
      301 aatatgcgag gggatccaac taatatgtac agccaggtgt cttccgattt cctgtggaag
      361 attaaaccac agaggatttc taacaacatg gcaacatctg aggatatggt gaagatacaa
      421 gtggcccttg agggcttggg ggtacctacc gaatcagtca aagaggttat catccgtcta
      481 gtgctcaatt gtgcgaatac cagcagttcc gtttatcagg atccaaaggg ggtaatcgag
      541 tgggatggtg gagcgattat tgccgacgat gtcgtagggg ttattactga acacagcaca
      601 cttagaaaag tatgccgtct ctacgcagct gtggcatgga actacatgca tttgcagcag
      661 accccacctt ctgattggtc agctatgggc tttcatccaa atgttaagta tgctgccttt
      721 gatttcttcg actatgtcga aaatggagct gcaatcagac caagtggtgg cattgtgcct
      781 aaacccacac gtgcggagta tgtggcgtac aatacttaca agatgttagc tctcaataag
      841 gccaacaaca atgatacctt tggcaatttc gattctgcta ttacgggtgg gagacaagga
      901 ccggctattc acaacaatct gaacaatgcg aataacaaga cattataa
//
