# Supplementary material for: Highly divergent isolates of chrysanthemum virus B and chrysanthemum virus R infecting chrysanthemum in Russia
Source: PeerJ. 2022 Jan 5;10:e12607. doi: 10.7717/peerj.12607 (PMC8742542; doi:10.7717/peerj.12607)
Supplement: Supplemental Information 9 [file peerj-10-12607-s009.zip › Sequences deposited in GenBank/MZ231084.txt]

LOCUS       BSeq#1                   948 bp    RNA     linear   VRL 18-MAY-2021
DEFINITION  Chrysanthemum virus B isolate SDW.
ACCESSION   BSeq#1
VERSION
KEYWORDS    .
SOURCE      Chrysanthemum virus B
  ORGANISM  Chrysanthemum virus B
            Viruses; Riboviria; Orthornavirae; Kitrinoviricota; Alsuviricetes;
            Tymovirales; Betaflexiviridae; Quinvirinae; Carlavirus.
REFERENCE   1  (bases 1 to 948)
  AUTHORS   Chirkov,S., Sheveleva,A. and Zakubanskiy,A.
  TITLE     Chrysanthemum virus B isolate SDW coat protein
  JOURNAL   unpublished
REFERENCE   2  (bases 1 to 948)
  AUTHORS   Chirkov,S., Sheveleva,A. and Zakubanskiy,A.
  TITLE     Direct Submission
  JOURNAL   Submitted (18-MAY-2021) Virology, Lomonosov Moscow State
            University, Leninskie Gory 1-12, Moscow, Moscow 119234, Russia
COMMENT     Bankit Comment: TOTAL # OF SEQS:1
            
            ##Assembly-Data-START##
            Sequencing Technology :: Sanger dideoxy sequencing
            ##Assembly-Data-END##
FEATURES             Location/Qualifiers
     source          1..948
                     /organism="Chrysanthemum virus B"
                     /mol_type="genomic RNA"
                     /isolate="SDW"
                     /isolation_source="Leaves"
                     /host="Chrysanthemum morifolium Ramat."
                     /db_xref="taxon:12165"
                     /country="Russia"
                     /collection_date="2019"
                     /collected_by="Irina Mitrofanova, Natalia Smykova"
                     /identified_by="Sergei Chirkov"
     CDS             1..948
                     /codon_start=1
                     /product="Coat protein"
                     /translation="MPPKPAPGSLEGDSSGVTPTPPPPPPARTAEEARQRLAEMERER
                     EQEQLSGETSPRATEEDARNVNRLTQLAALLRREQTNVHVTNMALEIGRPALQPPPNM
                     RGDPSNLYSQVSTDFLWKIKPQKISNNMATSEDMVKIQVALEGLGVPTEAVKEVIIRL
                     VLNCANTSSSSYQDPKGVIEWDGGAIIADDVVGVIAEHSTLRKVCRLYAAVAWNYMHL
                     QQTPPSDWSAMGFHPNVKYAAFDFFDYVENGAAIRPSGGIVPKPTRAEYVAYNTYKML
                     ALNKANNNDTYGNFDAAITGGRQGPAIHNNLNNANNKTL"
BASE COUNT      265 a    232 c    247 g    204 t
ORIGIN      
        1 atgcctccca aaccggctcc gggaagtctt gagggcgatt ctagcggggt aacaccaact
       61 ccacccccac cacctcctgc acgcacagct gaggaagcga gacagaggct tgctgaaatg
      121 gaacgtgaac gtgaacaaga gcaactatca ggcgagacaa gccctagggc cacagaggaa
      181 gatgccagga acgtaaatcg tctcacgcaa cttgcagctc tcttgaggag ggaacagacg
      241 aatgtgcatg tgacgaatat ggctttggag ataggaaggc ctgcacttca accaccaccg
      301 aacatgcgag gggacccctc gaatttgtac agtcaagtgt ccaccgattt cctttggaag
      361 attaaaccac aaaaaatatc caacaatatg gctacttccg aggatatggt gaaaatacaa
      421 gtggccctcg agggccttgg ggttcccact gaggccgtga aagaagtgat catccgccta
      481 gtgctcaatt gtgcaaatac aagcagttca agctatcagg acccaaaggg ggtgatcgag
      541 tgggatggtg gtgcaattat tgcggatgat gtcgtgggtg ttattgctga gcacagtacc
      601 cttagaaagg tctgtcgcct gtatgcggct gtggcatgga actacatgca cctacagcag
      661 actccacctt ctgattggtc cgccatggga ttccatccaa acgtgaaata tgctgccttc
      721 gacttctttg actatgtgga gaatggggct gctatcagac caagcggcgg tatcgtgcct
      781 aagcctactc gcgctgagta tgtggcttac aatacttaca agatgctagc cctcaataag
      841 gccaacaata atgataccta cggcaatttt gatgccgcta tcactggggg gaggcaagga
      901 cctgccattc acaacaatct gaataatgcg aataataaga cactttga
//
