# Supplementary material for: Highly divergent isolates of chrysanthemum virus B and chrysanthemum virus R infecting chrysanthemum in Russia
Source: PeerJ. 2022 Jan 5;10:e12607. doi: 10.7717/peerj.12607 (PMC8742542; doi:10.7717/peerj.12607)
Supplement: Supplemental Information 9 [file peerj-10-12607-s009.zip › Sequences deposited in GenBank/MZ231085.txt]

LOCUS       BSeq#1                   948 bp    RNA     linear   VRL 18-MAY-2021
DEFINITION  Chrysanthemum virus B isolate GR.
ACCESSION   BSeq#1
VERSION
KEYWORDS    .
SOURCE      Chrysanthemum virus B
  ORGANISM  Chrysanthemum virus B
            Viruses; Riboviria; Orthornavirae; Kitrinoviricota; Alsuviricetes;
            Tymovirales; Betaflexiviridae; Quinvirinae; Carlavirus.
REFERENCE   1  (bases 1 to 948)
  AUTHORS   Chirkov,S., Sheveleva,A. and Zakubanskiy,A.
  TITLE     Chrysanthemum virus B isolate GR coat protein
  JOURNAL   unpublished
REFERENCE   2  (bases 1 to 948)
  AUTHORS   Chirkov,S., Sheveleva,A. and Zakubanskiy,A.
  TITLE     Direct Submission
  JOURNAL   Submitted (18-MAY-2021) Virology, Lomonosov Moscow State
            University, Leninskie Gory 1-12, Moscow, Moscow 119234, Russia
COMMENT     Bankit Comment: TOTAL # OF SEQS:1
            
            ##Assembly-Data-START##
            Sequencing Technology :: Sanger dideoxy sequencing
            ##Assembly-Data-END##
FEATURES             Location/Qualifiers
     source          1..948
                     /organism="Chrysanthemum virus B"
                     /mol_type="genomic RNA"
                     /isolate="GR"
                     /isolation_source="Leaves"
                     /host="Chrysanthemum morifolium Ramat."
                     /db_xref="taxon:12165"
                     /country="Russia"
                     /collection_date="2019"
                     /collected_by="Irina Mitrofanova, Natalia Smykova"
                     /identified_by="Sergei Chirkov"
     CDS             1..948
                     /codon_start=1
                     /product="Coat protein"
                     /translation="MPPKPAPGSSESDTITNAPIPPPPPPARTAEEEGLKLAEMERER
                     ELEQLLDETNPNSPAEDARNISRLTQLAALLRRAQTNVHVTNMALEIGRPALQPPPNM
                     RGDPSNMYSQVSTDFLWKIKPQKISNNMATSEDMVKIQVALEGLGVPTESVKEVIIRL
                     VLNCANTSSSSYQDPKGVIEWDGGAIIADDVVGVITEHSTLKKVCRLYAPVAWNYMHL
                     QQTPRSDWSAMGFHPNVKYAAFDFFDYVENGAAIKPSGGIVPKPTRAEYVAYNTYKML
                     ALNKANNNDTYGNFDTAITGGRQGPTIHNNLNNANNKTL"
BASE COUNT      275 a    219 c    234 g    220 t
ORIGIN      
        1 atgcctccca aaccggctcc aggaagttct gaaagtgata caattacgaa cgcaccaatt
       61 ccgcctccac ctcctcctgc gcgaactgca gaagaggaag ggttgaaact tgctgaaatg
      121 gaacgtgagc gtgagttaga acaattacta gacgagacga atcctaattc cccggcggaa
      181 gatgccagga atattagccg tttgacccaa cttgcggcac tgttgaggcg agcgcaaacg
      241 aatgtacatg taacgaacat ggctttggaa attggtaggc cagctcttca gccaccaccc
      301 aatatgcggg gtgacccctc aaatatgtac agtcaggtat cgaccgattt cctgtggaag
      361 attaagccgc aaaagatttc caacaacatg gctacatccg aggatatggt gaagatacag
      421 gtggctctcg agggccttgg ggtgcctact gagtcagtca aagaggtgat catccgttta
      481 gtgctcaact gtgcgaacac aagtagttca agttatcaag acccaaaggg ggtgatcgag
      541 tgggatggtg gtgcaattat tgcagacgat gtcgtgggtg ttatcacgga gcacagtact
      601 ctaaaaaagg tatgccgtct gtacgcacct gtagcatgga actacatgca tctacaacag
      661 accccacgtt ctgattggtc tgctatgggt ttccatccaa atgtcaagta tgcagctttt
      721 gactttttcg actatgtcga gaatggggct gcaatcaagc caagtggcgg tattgttccc
      781 aaacccacac gtgctgagta tgttgcgtat aacacttaca agatgctagc tctcaataag
      841 gccaacaata atgataccta cggtaacttc gatactgcta tcactggggg gaggcaagga
      901 ccaaccattc acaacaatct gaataatgcg aataataaaa cactgtga
//
