# Supplementary material for: Highly divergent isolates of chrysanthemum virus B and chrysanthemum virus R infecting chrysanthemum in Russia
Source: PeerJ. 2022 Jan 5;10:e12607. doi: 10.7717/peerj.12607 (PMC8742542; doi:10.7717/peerj.12607)
Supplement: Supplemental Information 9 [file peerj-10-12607-s009.zip › Sequences deposited in GenBank/MZ231086.txt]

LOCUS       BSeq#1                  1157 bp    RNA     linear   VRL 19-MAY-2021
DEFINITION  Chrysanthemum virus R isolate 7-15.
ACCESSION   BSeq#1
VERSION
KEYWORDS    .
SOURCE      Chrysanthemum virus R
  ORGANISM  Chrysanthemum virus R
            Viruses; Riboviria; Orthornavirae; Kitrinoviricota; Alsuviricetes;
            Tymovirales; Betaflexiviridae; Quinvirinae; Carlavirus;
            unclassified Carlavirus.
REFERENCE   1  (bases 1 to 1157)
  AUTHORS   Chirkov,S., Sheveleva,A. and Zakubanskiy,A.
  TITLE     Chrysanthemum virus R isolate 7-15 TGB3 and coat protein
  JOURNAL   unpublished
REFERENCE   2  (bases 1 to 1157)
  AUTHORS   Chirkov,S., Sheveleva,A. and Zakubanskiy,A.
  TITLE     Direct Submission
  JOURNAL   Submitted (19-MAY-2021) Virology, Lomonosov Moscow State
            University, Leninskie Gory 1-12, Moscow, Moscow 119234, Russia
COMMENT     Bankit Comment: TOTAL # OF SEQS:1
            
            ##Assembly-Data-START##
            Sequencing Technology :: Sanger dideoxy sequencing
            ##Assembly-Data-END##
FEATURES             Location/Qualifiers
     source          1..1157
                     /organism="Chrysanthemum virus R"
                     /mol_type="genomic RNA"
                     /isolate="7-15"
                     /isolation_source="Leaves"
                     /host="Chrysanthemum morifolium Ramat."
                     /db_xref="taxon:2116736"
                     /country="Russia"
                     /collection_date="2017"
                     /collected_by="Irina Mitrofanova, Natalia Smykova"
                     /identified_by="Sergei Chirkov"
     CDS             1..192
                     /codon_start=1
                     /product="triple gene block protein 3"
                     /translation="MYVYILLSVLVCLLSLYLLRNYSHPSECVVVVTGESFRVINCAI
                     NRDLIELSKAIKPRVWGCL"
     CDS             234..1157
                     /codon_start=1
                     /product="Coat protein"
                     /translation="MPQKTEAELAAEAAFAKTAEEAKRRAAEMEAKKREERGKSPETG
                     QGSGEQSFEEEDKLEAMLDKLVEYRRKEYRTSRITNAGYETGRPLMRIPGSMRGDSAN
                     MYNMLSIDDLYAIKPKAVSNNMATTEDMAKVKVSLEALGVPTEEVSRLVAQAAIYCKD
                     TSSSEYMDPRGTFETSAGAISMDAVFAVLKTQGGTLRRVCRLYAAITWNYMLLHEAPP
                     SDWSAMGFKRNERFAAFDCLDYVENSAAIPPKEGLIRKPTSNEYIAHNTYKRIALDRS
                     NRNEVFGNLQTEITGGRFGDEIERNHLRSNK"
BASE COUNT      334 a    227 c    297 g    299 t
ORIGIN      
        1 atgtatgttt atattttgtt gagtgtgctt gtgtgcttgc tttcgttata tttactgcgt
       61 aattatagtc atcctagtga gtgtgtggta gttgttactg gtgagtcttt tagagtgatt
      121 aattgtgcta taaataggga tttaattgag ctgtctaagg caatcaaacc tagggtttgg
      181 ggctgccttt aggtttacag gctagagatt gttaacgaaa tctcacacag aaaatgccgc
      241 agaaaacaga agcagaattg gcagcagagg ctgcctttgc gaaaactgca gaagaggcga
      301 aaagacgggc agcagaaatg gaagccaaaa agagagaaga gaggggcaag tctccagaaa
      361 ccggccaggg cagcggtgaa cagtcattcg aggaagaaga taaactagag gctatgctgg
      421 ataagctcgt tgagtaccgc cgtaaggagt ataggacctc acggatcacc aatgccgggt
      481 atgaaactgg tagacccctt atgcgtatcc ctggtagtat gcgtggtgat tctgccaaca
      541 tgtacaatat gctttccatc gatgatctct acgcgatcaa accaaaagct gtctcgaaca
      601 atatggcaac cacagaagat atggctaagg tgaaggtttc tcttgaggct cttggagtgc
      661 ctactgaaga agtgtccagg ctcgttgcgc aagcggctat ttattgcaaa gatacgagca
      721 gctcagaata tatggaccct aggggtactt tcgaaacttc tgcaggtgcc atttccatgg
      781 acgctgtatt tgcagtactg aagactcagg gaggaacctt gcgtcgtgtg tgccgacttt
      841 atgcggcaat cacttggaac tacatgttat tgcatgaggc accaccttca gactggtcag
      901 ccatgggctt taaaagaaat gagcgcttcg ctgcctttga ctgcttagac tatgtggaga
      961 actctgcagc catacctccc aaagaaggct tgattcgcaa acctacaagt aacgagtaca
     1021 tcgctcataa tacttacaag cgaatagcat tagatcgttc taatcgcaat gaggtatttg
     1081 gcaatttgca aactgaaata acaggcggcc gtttcggtga tgagattgag cgcaatcact
     1141 taagatcgaa taaataa
//
