# Supplementary material for: Highly divergent isolates of chrysanthemum virus B and chrysanthemum virus R infecting chrysanthemum in Russia
Source: PeerJ. 2022 Jan 5;10:e12607. doi: 10.7717/peerj.12607 (PMC8742542; doi:10.7717/peerj.12607)
Supplement: Supplemental Information 9 [file peerj-10-12607-s009.zip › Sequences deposited in GenBank/MZ231088.txt]

LOCUS       BSeq#1                  1157 bp    RNA     linear   VRL 19-MAY-2021
DEFINITION  Chrysanthemum virus R isolate Chita.
ACCESSION   BSeq#1
VERSION
KEYWORDS    .
SOURCE      Chrysanthemum virus R
  ORGANISM  Chrysanthemum virus R
            Viruses; Riboviria; Orthornavirae; Kitrinoviricota; Alsuviricetes;
            Tymovirales; Betaflexiviridae; Quinvirinae; Carlavirus;
            unclassified Carlavirus.
REFERENCE   1  (bases 1 to 1157)
  AUTHORS   Chirkov,S., Sheveleva,A. and Zakubanskiy,A.
  TITLE     Chrysanthemum virus R isolate Chita triple gene block 3 protein and
            coat protein
  JOURNAL   unpublished
REFERENCE   2  (bases 1 to 1157)
  AUTHORS   Chirkov,S., Sheveleva,A. and Zakubanskiy,A.
  TITLE     Direct Submission
  JOURNAL   Submitted (19-MAY-2021) Virology, Lomonosov Moscow State
            University, Leninskie Gory 1-12, Moscow, Moscow 119234, Russia
COMMENT     Bankit Comment: TOTAL # OF SEQS:1
            
            ##Assembly-Data-START##
            Sequencing Technology :: Sanger dideoxy sequencing
            ##Assembly-Data-END##
FEATURES             Location/Qualifiers
     source          1..1157
                     /organism="Chrysanthemum virus R"
                     /mol_type="genomic RNA"
                     /isolate="Chita"
                     /isolation_source="Leaves"
                     /host="Chrysanthemum morifolium Ramat."
                     /db_xref="taxon:2116736"
                     /country="Russia"
                     /collection_date="2018"
                     /collected_by="Irina Mitrofanova, Natalia Smykova"
                     /identified_by="Sergei Chirkov"
     CDS             1..192
                     /note="ORF4"
                     /codon_start=1
                     /product="triple gene block protein 3"
                     /translation="MYIYILLSVLVCLFSLYLLRNYSHPSECVVVVTGESFRVINCAI
                     NRDLIELSKAIKPRVWGCL"
     CDS             234..1157
                     /note="ORF5"
                     /codon_start=1
                     /product="Coat protein"
                     /translation="MPQKTEAELAAEAAFAKTAQEAKRRAAEMEAKKREERGKSPETG
                     QGSGEQPFEEEDKLEAMLDKLVEYRRKEYRTSRITNAGYETGRPLMRIPGSMRGDSAN
                     MYNMLSIDDLYAIKPKAVSNNMATTEDMAKVKVSLEALGVPTEEVSRLVAQAAIYCKD
                     TSSSEYMDPRGTFETSAGAISMDAVFAVLKTQGGTLRRVCRLYAAITWNYMLLHEAPP
                     SDWSAMGFKRNERFAAFDCLDYVENSAAIPPKEGLIRKPTSNEYIAHNTYKRIALDRS
                     NRNEVFGNLQTEITGGRFGDEIERNHLRSNK"
BASE COUNT      335 a    236 c    292 g    293 t      1 others
ORIGIN      
        1 atgtatattt atatcttgtt gagcgtgctt gtgtgtttgt tttcattata tttactgcgt
       61 aattatagtc atcctagtga gtgtgtggta gttgttactg gtgagtcttt tagagtgatc
      121 aattgtgcga taaataggga tttgatcgag ttgtctaagg caatcaaacc tagggtttgg
      181 ggttgccttt aggtttacag gctagagatt gttaacraaa tctcacacag aaaatgccgc
      241 agaaaacaga agcagaattg gcagcagaag ctgcatttgc gaaaactgcg caagaagcaa
      301 aaagacgggc cgcagaaatg gaagccaaaa agagagaaga gaggggcaag tctccagaaa
      361 ccggccaggg cagtggtgaa cagcctttcg aggaagaaga caaactagag gctatgctgg
      421 ataagctcgt tgagtaccgc cgtaaggagt acagaacctc acgaatcacc aatgctgggt
      481 atgaaactgg tagacccctt atgcgtatcc ccggtagtat gcgcggtgat tcagccaaca
      541 tgtacaacat gctttccatc gatgatctct atgcaatcaa accaaaagct gtctcaaaca
      601 atatggctac cacagaagat atggcgaagg tgaaggtttc ccttgaggct cttggagtgc
      661 ctactgaaga agtgtccagg ctcgttgcgc aagcagccat ttattgcaaa gatacgagca
      721 gctcagagta tatggaccct aggggcactt tcgaaacctc tgctggagcc atctccatgg
      781 acgctgtatt tgcagtgctg aagactcagg gagggacctt gcgtcgcgtg tgccgacttt
      841 atgcggcaat cacttggaat tacatgttat tgcatgaggc acctccttca gactggtcag
      901 ccatgggctt taaaagaaat gagcgcttcg ctgcttttga ctgcttagac tatgttgaga
      961 actctgcagc catacctccc aaagaaggct tgattcgcaa acctacaagt aatgagtaca
     1021 tcgctcataa tacttacaag cgaatagcgc tagatcgttc taaccgcaat gaggtatttg
     1081 gcaatttgca aactgaaata actggcggcc gtttcggtga tgagattgag cgcaatcact
     1141 taagatcgaa taaataa
//
