# Supplementary material for: Highly divergent isolates of chrysanthemum virus B and chrysanthemum virus R infecting chrysanthemum in Russia
Source: PeerJ. 2022 Jan 5;10:e12607. doi: 10.7717/peerj.12607 (PMC8742542; doi:10.7717/peerj.12607)
Supplement: Supplemental Information 9 [file peerj-10-12607-s009.zip › Sequences deposited in GenBank/MZ231089.txt]

LOCUS       BSeq#1                  1157 bp    RNA     linear   VRL 19-MAY-2021
DEFINITION  Chrysanthemum virus R isolate SK.
ACCESSION   BSeq#1
VERSION
KEYWORDS    .
SOURCE      Chrysanthemum virus R
  ORGANISM  Chrysanthemum virus R
            Viruses; Riboviria; Orthornavirae; Kitrinoviricota; Alsuviricetes;
            Tymovirales; Betaflexiviridae; Quinvirinae; Carlavirus;
            unclassified Carlavirus.
REFERENCE   1  (bases 1 to 1157)
  AUTHORS   Chirkov,S., Sheveleva,A. and Zakubanskiy,A.
  TITLE     Chrysanthemum virus R isolate SK triple gene block 3 protein and
            coat protein
  JOURNAL   unpublished
REFERENCE   2  (bases 1 to 1157)
  AUTHORS   Chirkov,S., Sheveleva,A. and Zakubanskiy,A.
  TITLE     Direct Submission
  JOURNAL   Submitted (19-MAY-2021) Virology, Lomonosov Moscow State
            University, Leninskie Gory 1-12, Moscow, Moscow 119234, Russia
COMMENT     Bankit Comment: TOTAL # OF SEQS:1
            
            ##Assembly-Data-START##
            Sequencing Technology :: Sanger dideoxy sequencing
            ##Assembly-Data-END##
FEATURES             Location/Qualifiers
     source          1..1157
                     /organism="Chrysanthemum virus R"
                     /mol_type="genomic RNA"
                     /isolate="SK"
                     /isolation_source="Leaves"
                     /host="Chrysanthemum morifolium Ramat."
                     /db_xref="taxon:2116736"
                     /country="Russia"
                     /collection_date="2020"
                     /collected_by="Irina Mitrofanova, Natalia Smykova"
                     /identified_by="Sergei Chirkov"
     CDS             1..192
                     /note="ORF4"
                     /codon_start=1
                     /product="triple gene block protein 3"
                     /translation="MYVYILLSVLLCLFSLYLLRNYSHSSECVVVVTGESFRVINCAI
                     NRDLIELSKAIKPRAWGCL"
     CDS             234..1157
                     /note="ORF5"
                     /codon_start=1
                     /product="Coat protein"
                     /translation="MPQKTEAELAAEAAFAKTAEEAKRRAAEMEAKKREERGKSPETG
                     QGSGEQSFEEEDKLEAMLDKLVEYRRKEYRTSRITNAGYETGRPLMRIPGSMRGDSAN
                     MYNMLSIDDLYAIKPKAVSNNMATTEDMAKVKVSLEALGVPTEEVSRLVAQAAIYCKD
                     TSSSEYMDPRGTFETSAGAISMDAVFAVLKTQGGTLRRVCRLYAAITWNYMLLHEAPP
                     SDWSAMGFKRNERFAAFDCLDYVENSAAIPPKEGLIRKPTSNEYIAHNTYKRIALDRS
                     NRNEVFGNLQTEITGGRFGDEIERNHLRSNK"
BASE COUNT      340 a    221 c    294 g    302 t
ORIGIN      
        1 atgtatgttt atatcttgtt gagtgtgctt ttgtgcttgt tttcattata tttactgcgt
       61 aattatagtc attctagtga gtgtgtggta gttgttactg gtgagtcttt tagagtgatt
      121 aattgtgcta taaataggga tttgattgag ttgtctaaag caatcaaacc tagggcttgg
      181 ggctgccttt aggtttacag gctagagatt gttaacgaaa tctcacacaa aaaatgccgc
      241 agaaaacaga agcagaattg gcagcagaag ctgcatttgc gaaaacagca gaagaggcga
      301 aaagaagggc agcagaaatg gaagccaaaa agagagaaga gaggggcaag tctccagaaa
      361 ccggccaggg cagtggtgaa cagtcattcg aggaagaaga taaactagag gctatgctgg
      421 ataagctcgt tgagtaccgc cgtaaggagt ataggacctc acggatcacc aatgccgggt
      481 atgaaactgg tagacccctt atgcgtatcc ctggtagtat gcgtggtgat tcagccaaca
      541 tgtacaatat gctttccatc gatgatctct atgcgatcaa accaaaagct gtctcgaaca
      601 atatggcaac cacagaagat atggcaaagg tgaaggtttc tcttgaggct cttggggtgc
      661 ctacagaaga agtgtccagg ctcgttgcgc aagcagctat ttattgcaaa gatacgagca
      721 gctcagaata tatggaccct aggggcactt ttgaaacttc tgcaggtgcc atttccatgg
      781 acgctgtatt tgcagtgctg aaaactcagg gagggacctt gcgtcgtgtg tgccgacttt
      841 atgcggcaat cacttggaac tacatgttat tgcatgaggc acctccttca gactggtcag
      901 ccatgggctt taaaagaaat gagcgcttcg ctgcttttga ctgcttagac tatgtggaga
      961 actctgcagc catacctccc aaagaaggct tgattcgcaa acctacaagt aacgagtaca
     1021 tcgctcataa tacttacaag cgaatagcat tagatcgttc caatcgcaat gaggtatttg
     1081 gcaatttgca aactgaaata actggcggcc gttttggtga tgagattgag cgcaatcact
     1141 taagatcgaa taaataa
//
