# Supplementary material for: Highly divergent isolates of chrysanthemum virus B and chrysanthemum virus R infecting chrysanthemum in Russia
Source: PeerJ. 2022 Jan 5;10:e12607. doi: 10.7717/peerj.12607 (PMC8742542; doi:10.7717/peerj.12607)
Supplement: Supplemental Information 9 [file peerj-10-12607-s009.zip › Sequences deposited in GenBank/MZ231090.txt]

LOCUS       BSeq#1                  1157 bp    RNA     linear   VRL 19-MAY-2021
DEFINITION  Chrysanthemum virus R isolate SD.
ACCESSION   BSeq#1
VERSION
KEYWORDS    .
SOURCE      Chrysanthemum virus R
  ORGANISM  Chrysanthemum virus R
            Viruses; Riboviria; Orthornavirae; Kitrinoviricota; Alsuviricetes;
            Tymovirales; Betaflexiviridae; Quinvirinae; Carlavirus;
            unclassified Carlavirus.
REFERENCE   1  (bases 1 to 1157)
  AUTHORS   Chirkov,S., Sheveleva,A. and Zakubanskiy,A.
  TITLE     Chrysanthemum virus R isolate SD triple gene block 3 protein and
            coat protein
  JOURNAL   unpublished
REFERENCE   2  (bases 1 to 1157)
  AUTHORS   Chirkov,S., Sheveleva,A. and Zakubanskiy,A.
  TITLE     Direct Submission
  JOURNAL   Submitted (19-MAY-2021) Virology, Lomonosov Moscow State
            University, Leninskie Gory 1-12, Moscow, Moscow 119234, Russia
COMMENT     Bankit Comment: TOTAL # OF SEQS:1
            
            ##Assembly-Data-START##
            Sequencing Technology :: Sanger dideoxy sequencing
            ##Assembly-Data-END##
FEATURES             Location/Qualifiers
     source          1..1157
                     /organism="Chrysanthemum virus R"
                     /mol_type="genomic RNA"
                     /isolate="SD"
                     /isolation_source="Leaves"
                     /host="Chrysanthemum morifolium Ramat."
                     /db_xref="taxon:2116736"
                     /country="Russia"
                     /collection_date="2019"
                     /collected_by="Irina Mitrofanova, Natalia Smykova"
                     /identified_by="Sergei Chirkov"
     CDS             1..192
                     /note="ORF4"
                     /codon_start=1
                     /product="triple gene block 3 protein"
                     /translation="MYVYILLSVLVCLLSLYLLRNYGHPSECVVVVTGESFRVINCAI
                     NRDLIELSKAIKPRVWGCL"
     CDS             234..1157
                     /note="ORF5"
                     /codon_start=1
                     /product="Coat protein"
                     /translation="MPQKTEAELAAEAAFAKTAEEAKRRAAEMEAKKREERGKSPETG
                     QGSGEQSFEEEDKLEAMLDKLVEYRRKEYRTSRITNAGYETGRPLMGIPGNMRGDSAN
                     MYNMLSIDDLYAIKPKAVLNNMATTEDMAKVKVSLEALGVPTEEVSRLVAQAAIYCKD
                     TSSSEYMDPRGTFETSAGAISMDAVFAVLKTQGGTLRRVCRLYAAITWNYMLLHEAPP
                     SDWSAMGFKRNERFAAFDCLDYVENSAAIPPKEGLIRKPTSNEYIAHNTYKRIALDRS
                     NRNEVFGNLQTEITGGRFGDEIERNHLRSNK"
BASE COUNT      330 a    223 c    300 g    304 t
ORIGIN      
        1 atgtatgttt atatcttgtt gagtgtgctt gtgtgtttgc tttcattata tttactgcgt
       61 aattatggtc atcctagtga gtgtgtggta gttgttactg gtgagtcttt tagagtgatt
      121 aattgtgcta taaataggga tttaattgag ttgtctaagg caatcaaacc tagggtttgg
      181 ggctgccttt aggtttacag gctagagatt gttaacgaaa tctcacacag aaaatgccgc
      241 agaaaacaga agcagaattg gcagcagagg ctgcatttgc gaaaactgca gaagaggcga
      301 aaagacgggc agcagaaatg gaagccaaaa agagagaaga gcggggcaag tccccggaaa
      361 ccggccaggg cagcggtgaa cagtcattcg aggaagaaga taaactagag gctatgctgg
      421 ataagctcgt tgagtaccgc cgtaaggagt ataggacctc acggatcacc aatgccgggt
      481 atgaaactgg tagacccctt atgggtatcc ctggtaatat gcgcggtgat tcagccaaca
      541 tgtacaatat gctttccatc gatgatctct atgcgatcaa accaaaagct gtcttgaaca
      601 atatggcaac cacagaagat atggcaaagg tgaaggtttc tcttgaggct cttggagtgc
      661 ctactgaaga agtgtccagg ctcgttgcgc aagcagctat ttattgcaaa gacacgagca
      721 gctcagaata tatggaccct aggggcactt tcgaaacttc tgctggtgcc atttccatgg
      781 acgctgtatt tgctgtgctg aagactcagg gggggacctt gcgtcgtgtg tgtcgacttt
      841 atgcggcaat cacttggaac tacatgttat tgcatgaggc acctccttca gactggtcag
      901 ccatgggctt taaaagaaat gagcgcttcg ctgcttttga ctgcttagac tatgtggaga
      961 actctgcagc catacctccc aaagaaggct tgattcgcaa acctacaagt aacgagtaca
     1021 tcgctcataa tacttacaag cgaatagcat tagatcgttc taatcgcaat gaggtatttg
     1081 gcaatttgca aactgaaata actggcggtc gttttggtga tgagattgag cgcaatcact
     1141 taagatcgaa taaataa
//
