# Supplementary material for: Highly divergent isolates of chrysanthemum virus B and chrysanthemum virus R infecting chrysanthemum in Russia
Source: PeerJ. 2022 Jan 5;10:e12607. doi: 10.7717/peerj.12607 (PMC8742542; doi:10.7717/peerj.12607)
Supplement: Supplemental Information 9 [file peerj-10-12607-s009.zip › Sequences deposited in GenBank/MZ340425.txt]

LOCUS       BSeq#1                   747 bp    RNA     linear   VRL 20-MAY-2021
DEFINITION  Chrysanthemum virus R isolate SD.
ACCESSION   BSeq#1
VERSION
KEYWORDS    .
SOURCE      Chrysanthemum virus R
  ORGANISM  Chrysanthemum virus R
            Viruses; Riboviria; Orthornavirae; Kitrinoviricota; Alsuviricetes;
            Tymovirales; Betaflexiviridae; Quinvirinae; Carlavirus;
            unclassified Carlavirus.
REFERENCE   1  (bases 1 to 747)
  AUTHORS   Chirkov,S., Sheveleva,A. and Zakubanskiy,A.
  TITLE     Chrysanthemum virus R isolate SD replicase gene
  JOURNAL   unpublished
REFERENCE   2  (bases 1 to 747)
  AUTHORS   Chirkov,S., Sheveleva,A. and Zakubanskiy,A.
  TITLE     Direct Submission
  JOURNAL   Submitted (20-MAY-2021) Virology, Lomonosov Moscow State
            University, Leninskie Gory 1-12, Moscow, Moscow 119234, Russia
COMMENT     Bankit Comment: TOTAL # OF SEQS:1
            
            ##Assembly-Data-START##
            Sequencing Technology :: Sanger dideoxy sequencing
            ##Assembly-Data-END##
FEATURES             Location/Qualifiers
     source          1..747
                     /organism="Chrysanthemum virus R"
                     /mol_type="genomic RNA"
                     /isolate="SD"
                     /isolation_source="Leaves"
                     /host="Chrysanthemum morifolium Ramat."
                     /db_xref="taxon:2116736"
                     /country="Russia"
                     /collection_date="2020"
                     /collected_by="Irina Mitrofanova, Natalia Smykova"
                     /identified_by="Sergei Chirkov"
     CDS             <1..>747
                     /note="RdRp; ORF1"
                     /codon_start=1
                     /product="replicase"
                     /translation="MALTFRSPIADVITNFDPSINSIIATTAAEHYKRLEEENFALFN
                     YAMSPQTTQHLINAGIYLSPFSGVPHSHPACKTLENYILYIVLPQYIDNSFYFVGIKD
                     FKLNALKLRHKHTNMVQCINRYVTSQDKMRYPSDFVIRYSKPHEGLSRHRMSLESHTL
                     RDLVPELMSRSCKKIFLHDELHYWKIDELCTFLEVVQPKVVIGTIVYPPELLKGSKRS
                     LNNWCYTYEVKGRALRFYPDGVRGEGYEQPL"
BASE COUNT      217 a    166 c    159 g    205 t
ORIGIN      
        1 atggcgctca ctttccgcag ccctatcgca gatgttatta caaatttcga tccatccatc
       61 aactccatta tagccactac agctgctgaa cactacaaga ggcttgagga agaaaatttc
      121 gcgctcttca actatgcaat gtcgccacag acgacgcagc atttgataaa cgctggaatt
      181 tatttaagcc ccttctctgg ggtgcctcat tctcacccag cttgtaagac tttggagaat
      241 tacatattgt atatagtact cccccaatat atagataata gtttttattt tgtcggtatc
      301 aaagatttta aattaaatgc actcaagctc cggcataagc atactaatat ggtgcaatgc
      361 attaacagat acgtcacaag ccaagataaa atgcgctacc cctcagattt cgtcattagg
      421 tactctaaac cacacgaggg gttgtcacgg caccgcatgt cattagaaag ccacacactc
      481 cgtgacctgg tacctgagct aatgtccagg agctgcaaga agatcttcct acatgatgag
      541 ttacattatt ggaagataga tgagctttgc acgtttttgg aagttgtaca gcctaaggta
      601 gttataggga caattgttta cccgccggaa ttactgaagg gctctaagag gagcttaaat
      661 aattggtgtt atacttacga ggtcaaaggg cgtgcgctta gattctaccc agatggggtg
      721 cgtggcgaag gttatgagca gccacta
//
