# Supplementary material for: Highly divergent isolates of chrysanthemum virus B and chrysanthemum virus R infecting chrysanthemum in Russia
Source: PeerJ. 2022 Jan 5;10:e12607. doi: 10.7717/peerj.12607 (PMC8742542; doi:10.7717/peerj.12607)
Supplement: Supplemental Information 9 [file peerj-10-12607-s009.zip › Sequences deposited in GenBank/MZ340427.txt]

LOCUS       BSeq#1                   747 bp    RNA     linear   VRL 20-MAY-2021
DEFINITION  Chrysanthemum virus R isolate Chita.
ACCESSION   BSeq#1
VERSION
KEYWORDS    .
SOURCE      Chrysanthemum virus R
  ORGANISM  Chrysanthemum virus R
            Viruses; Riboviria; Orthornavirae; Kitrinoviricota; Alsuviricetes;
            Tymovirales; Betaflexiviridae; Quinvirinae; Carlavirus;
            unclassified Carlavirus.
REFERENCE   1  (bases 1 to 747)
  AUTHORS   Chirkov,S., Sheveleva,A. and Zakubanskiy,A.
  TITLE     Chrysanthemum virus R isolate Chita replicase gene
  JOURNAL   unpublished
REFERENCE   2  (bases 1 to 747)
  AUTHORS   Chirkov,S., Sheveleva,A. and Zakubanskiy,A.
  TITLE     Direct Submission
  JOURNAL   Submitted (20-MAY-2021) Virology, Lomonosov Moscow State
            University, Leninskie Gory 1-12, Moscow, Moscow 119234, Russia
COMMENT     Bankit Comment: TOTAL # OF SEQS:1
            
            ##Assembly-Data-START##
            Sequencing Technology :: Sanger dideoxy sequencing
            ##Assembly-Data-END##
FEATURES             Location/Qualifiers
     source          1..747
                     /organism="Chrysanthemum virus R"
                     /mol_type="genomic RNA"
                     /isolate="Chita"
                     /isolation_source="Leaves"
                     /host="Chrysanthemum morifolium Ramat."
                     /db_xref="taxon:2116736"
                     /country="Russia"
                     /collection_date="2018"
                     /collected_by="Irina Mitrofanova, Natalia Smykova"
                     /identified_by="Sergei Chirkov"
     CDS             <1..>747
                     /note="RdRp; ORF1"
                     /codon_start=1
                     /product="replicase"
                     /translation="MALTFRSPIADVITNFDPSINSIIATTAAEHYKRLEEENFALFN
                     YAMSPQTTQHLISAGIYLSPFSGVPHSHPACKTLENYILYIVLPQYIDNSFYFVGIKD
                     FKLNALKLRHKHTNMVQCINRYVTSQDKMRYPSDFVIRYSKPHEGLSRHRMSLESHTL
                     RDLVPELMSRSCKKIFLHDELHYWKIDELCTFLEVVQPKVVIGTIVYPPELLKGSKKS
                     LNNWCYTYEVKGRALRFYPDGVRGEGYEQPL"
BASE COUNT      217 a    163 c    159 g    208 t
ORIGIN      
        1 atggcgctca ctttccgcag ccctattgca gatgttatta caaatttcga tccatccatc
       61 aactccatta tagccactac agctgctgaa cactacaaga gacttgagga agaaaatttc
      121 gcgctcttca actatgcaat gtcgccacag acgacgcagc atttgataag cgccggaatt
      181 tatttaagcc ccttctctgg ggtacctcat tctcacccag cttgtaagac tctggagaat
      241 tacatattgt atatagtact cccccagtat atagacaata gtttttattt tgtcggtatt
      301 aaagatttta aattgaatgc actcaagctt cggcataagc atacaaacat ggtgcaatgt
      361 attaacagat acgttactag ccaagataaa atgcgctacc cctcagattt cgtcattagg
      421 tactctaaac cacatgaggg gttgtcacgg caccgcatgt cactggaaag tcacacactc
      481 cgtgacttgg tgccagagct aatgtccagg agctgcaaga agatcttcct acatgatgag
      541 ttacattatt ggaagataga tgaactttgc acatttttgg aagttgtgca gcctaaagta
      601 gttattggga caattgttta cccgccagaa ttgctgaagg gctctaagaa aagcttgaat
      661 aattggtgct atacttacga ggtcaaaggg cgcgcgctta gattttaccc agatggggtg
      721 cgtggtgaag gttatgagca gccacta
//
