# Supplementary material for: Highly divergent isolates of chrysanthemum virus B and chrysanthemum virus R infecting chrysanthemum in Russia
Source: PeerJ. 2022 Jan 5;10:e12607. doi: 10.7717/peerj.12607 (PMC8742542; doi:10.7717/peerj.12607)
Supplement: Supplemental Information 9 [file peerj-10-12607-s009.zip › Sequences deposited in GenBank/MZ340429.txt]

LOCUS       BSeq#1                   747 bp    RNA     linear   VRL 20-MAY-2021
DEFINITION  Chrysanthemum virus R isolate YN.
ACCESSION   BSeq#1
VERSION
KEYWORDS    .
SOURCE      Chrysanthemum virus R
  ORGANISM  Chrysanthemum virus R
            Viruses; Riboviria; Orthornavirae; Kitrinoviricota; Alsuviricetes;
            Tymovirales; Betaflexiviridae; Quinvirinae; Carlavirus;
            unclassified Carlavirus.
REFERENCE   1  (bases 1 to 747)
  AUTHORS   Chirkov,S., Sheveleva,A. and Zakubanskiy,A.
  TITLE     Chrysanthemum virus R isolate YN replicase gene
  JOURNAL   unpublished
REFERENCE   2  (bases 1 to 747)
  AUTHORS   Chirkov,S., Sheveleva,A. and Zakubanskiy,A.
  TITLE     Direct Submission
  JOURNAL   Submitted (20-MAY-2021) Virology, Lomonosov Moscow State
            University, Leninskie Gory 1-12, Moscow, Moscow 119234, Russia
COMMENT     Bankit Comment: TOTAL # OF SEQS:1
            
            ##Assembly-Data-START##
            Sequencing Technology :: Sanger dideoxy sequencing
            ##Assembly-Data-END##
FEATURES             Location/Qualifiers
     source          1..747
                     /organism="Chrysanthemum virus R"
                     /mol_type="genomic RNA"
                     /isolate="YN"
                     /isolation_source="Leaves"
                     /host="Chrysanthemum morifolium Ramat."
                     /db_xref="taxon:2116736"
                     /country="Russia"
                     /collection_date="2020"
                     /collected_by="Irina Mitrofanova, Natalia Smykova"
                     /identified_by="Sergei Chirkov"
     CDS             <1..>747
                     /note="RdRp; ORF1"
                     /codon_start=1
                     /product="replicase"
                     /translation="MALTFRSPIADVITNFDPSINSIIATTAAEHYKKLEEENFALFN
                     YAMSPQTTQHLISAGIYLSPFSGVPHSHPACKTLENYILYIVLPQYIDNSFYFVGIKD
                     FKLNALKLRHKHTNMVQCINRYVTSQDKMRYPSDFVIRYSKPHEGLSRHRMSLESHTL
                     RDLVPELMSRSCKKIFLHDELHYWKIDELCTFLEVVQPKVVIGTIVYPPELLKGSKKS
                     LNNWCYTYEVKGRALRFYPDGVRGEGYEQPL"
BASE COUNT      219 a    163 c    158 g    207 t
ORIGIN      
        1 atggcgctca ctttccgcag ccctattgca gatgttatta caaatttcga tccatccatc
       61 aactccatta tagccactac agctgctgaa cactacaaga agcttgagga agaaaatttt
      121 gcgctcttca actatgcaat gtcgccacag acgacgcagc atttgataag cgctggaatt
      181 tatttaagcc ccttctctgg ggtgcctcat tctcacccag cttgtaagac tctggagaat
      241 tacatattgt atatagtact cccccaatat atagataata gtttttattt tgtcggtatt
      301 aaagatttta aattaaacgc actcaagctc cggcataagc atacaaacat ggtgcaatgt
      361 ataaacagat acgtcacaag ccaagataaa atgcgctacc cctcagattt cgtcattagg
      421 tactctaaac cacacgaggg gttgtcacgg caccgcatgt cattggaaag ccacacactc
      481 cgtgacctgg tacctgagct aatgtccagg agctgcaaga agatcttcct acatgatgag
      541 ttgcattatt ggaagataga tgagctttgc acgtttttgg aagttgtgca gcctaaagta
      601 gttattggga caattgttta cccgccagaa ttattgaagg gctctaagaa aagcttaaat
      661 aattggtgtt atacttacga ggtcaaaggg cgcgcgctta gattttaccc agatggggtg
      721 cgtggtgaag gttatgagca gccacta
//
