# Supplementary material for: Highly divergent isolates of chrysanthemum virus B and chrysanthemum virus R infecting chrysanthemum in Russia
Source: PeerJ. 2022 Jan 5;10:e12607. doi: 10.7717/peerj.12607 (PMC8742542; doi:10.7717/peerj.12607)
Supplement: Supplemental Information 9 [file peerj-10-12607-s009.zip › Sequences deposited in GenBank/MZ340430.txt]

LOCUS       BSeq#1                   845 bp    RNA     linear   VRL 20-MAY-2021
DEFINITION  Chrysanthemum virus R isolate 7-15.
ACCESSION   BSeq#1
VERSION
KEYWORDS    .
SOURCE      Chrysanthemum virus R
  ORGANISM  Chrysanthemum virus R
            Viruses; Riboviria; Orthornavirae; Kitrinoviricota; Alsuviricetes;
            Tymovirales; Betaflexiviridae; Quinvirinae; Carlavirus;
            unclassified Carlavirus.
REFERENCE   1  (bases 1 to 845)
  AUTHORS   Chirkov,S., Sheveleva,A. and Zakubanskiy,A.
  TITLE     Chrysanthemum virus R isolate 7-15 replicase gene
  JOURNAL   unpublished
REFERENCE   2  (bases 1 to 845)
  AUTHORS   Chirkov,S., Sheveleva,A. and Zakubanskiy,A.
  TITLE     Direct Submission
  JOURNAL   Submitted (20-MAY-2021) Virology, Lomonosov Moscow State
            University, Leninskie Gory 1-12, Moscow, Moscow 119234, Russia
COMMENT     Bankit Comment: TOTAL # OF SEQS:1
            
            ##Assembly-Data-START##
            Sequencing Technology :: Sanger dideoxy sequencing
            ##Assembly-Data-END##
FEATURES             Location/Qualifiers
     source          1..845
                     /organism="Chrysanthemum virus R"
                     /mol_type="genomic RNA"
                     /isolate="7-15"
                     /isolation_source="Leaves"
                     /host="Chrysanthemum morifolium Ramat."
                     /db_xref="taxon:2116736"
                     /country="Russia"
                     /collection_date="2019"
                     /collected_by="Irina Mitrofanova, Natalia Smykova"
                     /identified_by="Sergei Chirkov"
     CDS             <1..>845
                     /note="ORF1"
                     /codon_start=1
                     /product="replicase"
                     /translation="HGVYDAVPDRRSAGYYVRKEMLERMRGPLIEIERNVLKSTLAAI
                     CYKSLSNSDGTLASINEIGAFFRMICARPFLRPAKYKVHDLYGSNGAIGLQTYMRSRW
                     ARLVKFYWANIGILWFRSNHKFYQKYLCSAPDGIQTYRTFMHPWKSVVHEVVCVKNTL
                     KKTSNYSWLRCARVAQKHGGTKEEPIRADGSAETAGDGSQFNEAGTDQDNKTSGGNAP
                     NEGEWAPPQSSRYEEMPPPPQWQGCQREEQRAIKCTCNIVLPISTDEAARHHKFLTPD
                     RLKNR"
BASE COUNT      253 a    176 c    223 g    193 t
ORIGIN      
        1 catggtgttt acgacgctgt acctgatcgg agaagtgctg gctattatgt caggaaagaa
       61 atgcttgagc gcatgcgggg gcctctaatc gaaatagagc gcaatgtttt gaaaagcacc
      121 ctagcagcaa tatgttacaa aagcttgagt aatagcgacg gaactcttgc ttccataaac
      181 gaaattggag ctttttttag gatgatttgt gcgaggcctt tcctgaggcc agcgaaatac
      241 aaagtgcatg atctatatgg aagcaatgga gctatcggac tccagaccta catgagaagt
      301 cgttgggcga gactggtcaa gttttattgg gcaaatattg gcattttgtg gttcaggagc
      361 aaccacaaat tctatcaaaa atacctttgc tctgcacctg atggcattca aacttaccgg
      421 accttcatgc atccgtggaa atctgtagtc cacgaggtcg tttgcgtgaa gaatacactc
      481 aagaaaacca gcaattattc atggttgagg tgcgctaggg tagcacaaaa gcatggaggt
      541 actaaagaag agcctattcg ggcagatgga agcgctgaga ccgcagggga tggatctcag
      601 ttcaatgaag ctggaaccga tcaggacaac aaaacaagtg gagggaacgc gcctaatgag
      661 ggggagtggg ctcctcctca aagcagcagg tatgaggaaa tgccaccgcc accacaatgg
      721 caagggtgcc agagagagga acagcgtgcg attaaatgca cctgtaatat agtactgcct
      781 atttctactg atgaggctgc acgccatcac aaattcctaa ctccagaccg acttaagaat
      841 aggtg
//
