# Supplementary material for: Highly divergent isolates of chrysanthemum virus B and chrysanthemum virus R infecting chrysanthemum in Russia
Source: PeerJ. 2022 Jan 5;10:e12607. doi: 10.7717/peerj.12607 (PMC8742542; doi:10.7717/peerj.12607)
Supplement: Supplemental Information 9 [file peerj-10-12607-s009.zip › Sequences deposited in GenBank/MZ340431.txt]

LOCUS       BSeq#1                   845 bp    RNA     linear   VRL 20-MAY-2021
DEFINITION  Chrysanthemum virus R isolate ZV.
ACCESSION   BSeq#1
VERSION
KEYWORDS    .
SOURCE      Chrysanthemum virus R
  ORGANISM  Chrysanthemum virus R
            Viruses; Riboviria; Orthornavirae; Kitrinoviricota; Alsuviricetes;
            Tymovirales; Betaflexiviridae; Quinvirinae; Carlavirus;
            unclassified Carlavirus.
REFERENCE   1  (bases 1 to 845)
  AUTHORS   Chirkov,S., Sheveleva,A. and Zakubanskiy,A.
  TITLE     Chrysanthemum virus R isolate ZV replicase gene
  JOURNAL   unpublished
REFERENCE   2  (bases 1 to 845)
  AUTHORS   Chirkov,S., Sheveleva,A. and Zakubanskiy,A.
  TITLE     Direct Submission
  JOURNAL   Submitted (20-MAY-2021) Virology, Lomonosov Moscow State
            University, Leninskie Gory 1-12, Moscow, Moscow 119234, Russia
COMMENT     Bankit Comment: TOTAL # OF SEQS:1
            
            ##Assembly-Data-START##
            Sequencing Technology :: Sanger dideoxy sequencing
            ##Assembly-Data-END##
FEATURES             Location/Qualifiers
     source          1..845
                     /organism="Chrysanthemum virus R"
                     /mol_type="genomic RNA"
                     /isolate="ZV"
                     /isolation_source="Leaves"
                     /host="Chrysanthemum morifolium Ramat."
                     /db_xref="taxon:2116736"
                     /country="Russia"
                     /collection_date="2019"
                     /collected_by="Irina Mitrofanova, Natalia Smykova"
                     /identified_by="Sergei Chirkov"
     CDS             <1..>845
                     /note="ORF1"
                     /codon_start=1
                     /product="replicase"
                     /translation="HGVYNAVPDRRSAGYYVRKEMLERMRGPLIEIERNVLKSTLAAI
                     CYKSLSNSDGTLASINEIGAFFRMICARPFLRPAKYKVHDLYGSNGAIGLQSYMRSRW
                     ARLVKFYWANIGILWFRSNHKFYQKYLCSVPDGIQTYRTFTQPWKFVVHEVVCVKHTL
                     KKTGNYSWLRCARVAQKHGGTKEEPIRADGSTETAGGGSQFNDAGTDQDNKTNGGNAP
                     NEGEWTPPQSSKCEEMPPPPQQQGCQREERRAIKCTCNIVLPISTDEATRHHKFLTPD
                     RLKNR"
BASE COUNT      256 a    179 c    223 g    187 t
ORIGIN      
        1 catggcgttt acaacgctgt acctgatcgg aggagtgctg gctattatgt caggaaagag
       61 atgcttgagc gcatgagggg gcctctaatc gaaattgagc gcaatgtttt gaaaagcaca
      121 ctggcagcaa tatgttacaa aagcttgagt aatagcgacg gaactcttgc ttccataaac
      181 gaaattggtg ctttttttag gatgatttgt gcgaggcctt tcctgagacc agcgaaatac
      241 aaagtgcatg atctatatgg aagcaatgga gccatcggac tccagagcta catgagaagt
      301 cgttgggcga gactggtcaa gttttattgg gcaaatattg gcattttgtg gttcaggagc
      361 aaccacaaat tctatcaaaa atacctttgt tctgtacctg acggcattca aacttaccgg
      421 accttcacgc aaccgtggaa atttgtagtc cacgaggtcg tttgcgtgaa gcatacactc
      481 aagaaaaccg gcaattactc atggttgagg tgcgctaggg tagcgcaaaa gcatggaggt
      541 actaaagaag agcctatccg ggcagatgga agcactgaga ccgcaggagg tggatcacag
      601 ttcaatgatg ctggaaccga tcaggacaac aaaacgaatg gagggaacgc gcctaatgaa
      661 ggagagtgga cacctcctca aagcagcaag tgtgaggaaa tgccaccgcc accacaacag
      721 caagggtgcc agagagagga acggcgtgcg attaaatgca cctgcaatat agtactgcct
      781 atttctactg atgaggccac acgacatcac aaattcctaa ctccagaccg gcttaagaat
      841 aggtg
//
