# Supplementary material for: Highly divergent isolates of chrysanthemum virus B and chrysanthemum virus R infecting chrysanthemum in Russia
Source: PeerJ. 2022 Jan 5;10:e12607. doi: 10.7717/peerj.12607 (PMC8742542; doi:10.7717/peerj.12607)
Supplement: Supplemental Information 9 [file peerj-10-12607-s009.zip › Sequences deposited in GenBank/MZ340432.txt]

LOCUS       BSeq#1                   845 bp    RNA     linear   VRL 20-MAY-2021
DEFINITION  Chrysanthemum virus R isolate YN.
ACCESSION   BSeq#1
VERSION
KEYWORDS    .
SOURCE      Chrysanthemum virus R
  ORGANISM  Chrysanthemum virus R
            Viruses; Riboviria; Orthornavirae; Kitrinoviricota; Alsuviricetes;
            Tymovirales; Betaflexiviridae; Quinvirinae; Carlavirus;
            unclassified Carlavirus.
REFERENCE   1  (bases 1 to 845)
  AUTHORS   Chirkov,S., Sheveleva,A. and Zakubanskiy,A.
  TITLE     Chrysanthemum virus R isolate YN replicase gene
  JOURNAL   unpublished
REFERENCE   2  (bases 1 to 845)
  AUTHORS   Chirkov,S., Sheveleva,A. and Zakubanskiy,A.
  TITLE     Direct Submission
  JOURNAL   Submitted (20-MAY-2021) Virology, Lomonosov Moscow State
            University, Leninskie Gory 1-12, Moscow, Moscow 119234, Russia
COMMENT     Bankit Comment: TOTAL # OF SEQS:1
            
            ##Assembly-Data-START##
            Sequencing Technology :: Sanger dideoxy sequencing
            ##Assembly-Data-END##
FEATURES             Location/Qualifiers
     source          1..845
                     /organism="Chrysanthemum virus R"
                     /mol_type="genomic RNA"
                     /isolate="YN"
                     /isolation_source="Leaves"
                     /host="Chrysanthemum morifolium Ramat."
                     /db_xref="taxon:2116736"
                     /country="Russia"
                     /collection_date="2018"
                     /collected_by="Irina Mitrofanova, Natalia Smykova"
                     /identified_by="Sergei Chirkov"
     CDS             <1..>845
                     /note="ORF1"
                     /codon_start=1
                     /product="replicase"
                     /translation="HGVYNAVPDRRSAGYYVRKEMLERMRGPLIEIERNVLKSTLAAI
                     CYKSLSNSDGTLASINEIGAFFRMICARPFLRPAKYKVHDLYGSNGAIGLQIYMKSRW
                     ARLVKFYWANIGILWFRSNHKFYQKYLCSVPDGIQTYRTFMQPWKTVVHEVVCVKHTL
                     KKTGNYSWLRCARVAQKHGGTKEEPIRADGSTETAGDGTQFNEAGTDQDSKTKGGNAP
                     NEGEWTPPQSSKCEEMPPPPQRQGCQREEQRAIKCTCDIVLPISTDEATRHHKFLTPD
                     RLRNR"
BASE COUNT      257 a    178 c    221 g    189 t
ORIGIN      
        1 catggcgttt acaacgctgt acctgatcgg aggagtgctg gctattatgt caggaaagaa
       61 atgcttgagc gtatgagggg gcctctaatc gaaattgagc gcaatgtttt gaaaagcacc
      121 ctagcagcaa tatgttacaa aagcttgagt aatagcgacg gaactcttgc ttccataaac
      181 gaaattggtg ctttttttag gatgatttgt gccaggcctt tcttgagacc agcgaaatac
      241 aaagtgcatg atctatatgg aagcaatgga gctatcggac tccagatcta catgaaaagt
      301 cgttgggcga gactggtcaa gttttattgg gcaaatattg gcattttgtg gttcaggagc
      361 aaccacaaat tctatcaaaa atacctttgt tctgtacctg acggtattca aacttaccgg
      421 accttcatgc aaccgtggaa aactgtagtc cacgaggtcg tttgcgtgaa gcatacactc
      481 aagaaaaccg gcaattactc atggttgagg tgcgctaggg tagcgcaaaa gcatggtggt
      541 actaaagaag agcctatccg ggcagatgga agcactgaga ccgcaggaga tggaacacag
      601 ttcaatgaag ctggaaccga tcaggacagc aaaacaaaag gagggaacgc gcctaatgaa
      661 ggggagtgga cacctcctca aagcagcaag tgtgaggaaa tgccaccgcc accacaacgg
      721 caagggtgcc agagagagga acagcgtgcg attaaatgca cctgtgatat agtactgcct
      781 atttctactg atgaggccac acgccatcac aaattcctca cgccggaccg acttaggaat
      841 aggtg
//
