# Supplementary material for: Highly divergent isolates of chrysanthemum virus B and chrysanthemum virus R infecting chrysanthemum in Russia
Source: PeerJ. 2022 Jan 5;10:e12607. doi: 10.7717/peerj.12607 (PMC8742542; doi:10.7717/peerj.12607)
Supplement: Supplemental Information 9 [file peerj-10-12607-s009.zip › Sequences deposited in GenBank/MZ340433.txt]

LOCUS       BSeq#1                   845 bp    RNA     linear   VRL 20-MAY-2021
DEFINITION  Chrysanthemum virus R isolate SD.
ACCESSION   BSeq#1
VERSION
KEYWORDS    .
SOURCE      Chrysanthemum virus R
  ORGANISM  Chrysanthemum virus R
            Viruses; Riboviria; Orthornavirae; Kitrinoviricota; Alsuviricetes;
            Tymovirales; Betaflexiviridae; Quinvirinae; Carlavirus;
            unclassified Carlavirus.
REFERENCE   1  (bases 1 to 845)
  AUTHORS   Chirkov,S., Sheveleva,A. and Zakubanskiy,A.
  TITLE     Chrysanthemum virus R isolate SD replicase gene
  JOURNAL   unpublished
REFERENCE   2  (bases 1 to 845)
  AUTHORS   Chirkov,S., Sheveleva,A. and Zakubanskiy,A.
  TITLE     Direct Submission
  JOURNAL   Submitted (20-MAY-2021) Virology, Lomonosov Moscow State
            University, Leninskie Gory 1-12, Moscow, Moscow 119234, Russia
COMMENT     Bankit Comment: TOTAL # OF SEQS:1
            
            ##Assembly-Data-START##
            Sequencing Technology :: Sanger dideoxy sequencing
            ##Assembly-Data-END##
FEATURES             Location/Qualifiers
     source          1..845
                     /organism="Chrysanthemum virus R"
                     /mol_type="genomic RNA"
                     /isolate="SD"
                     /isolation_source="Leaves"
                     /host="Chrysanthemum morifolium Ramat."
                     /db_xref="taxon:2116736"
                     /country="Russia"
                     /collection_date="2019"
                     /collected_by="Irina Mitrofanova, Natalia Smykova"
                     /identified_by="Sergei Chirkov"
     CDS             <1..>845
                     /note="ORF1"
                     /codon_start=1
                     /product="replicase"
                     /translation="HGVYYAVPDRRSAGYYVRKEMLERMRGPLIEIERNVLKSTLAAI
                     CYKSLSNSDGTLASINEIGAFFRMICARPFLRPAKYRVHDLYGSNGAIGLQTYMRSRW
                     ARLVKFYWANIGVLWFRSNHKFNQKYLCSVPDGIQTYRTFTQSWKSVVHEVVCVKHTL
                     KKTSNYSWLRCARVTQKHGGAKEEPIRADGSTETAGDGSQFNEAGTDQGNKTSGGNAP
                     NEEEWTPPQSSTCEEMPPPPQWQGCQREEQRAIKCTCNIALPISTDEAAHHHKFLTPD
                     RLKNR"
BASE COUNT      254 a    183 c    221 g    187 t
ORIGIN      
        1 catggtgttt actacgctgt acctgaccgg aggagtgctg gctattatgt caggaaagaa
       61 atgcttgagc gcatgcgggg gcctctaatc gaaattgagc gcaatgtttt gaaaagcacc
      121 ctagcagcaa tatgttacaa aagcttgagt aatagcgacg gaactcttgc ttccataaac
      181 gaaattggtg ctttttttag gatgatttgt gcgaggcctt tcctgagacc agcgaaatac
      241 agagtgcatg atctatatgg aagcaatgga gctatcggac tccagaccta catgagaagt
      301 cgttgggcga gactggtcaa gttttattgg gcaaatattg gcgttttgtg gttcaggagc
      361 aaccacaaat tcaatcaaaa atacctttgt tctgtacctg acggcattca aacttaccgg
      421 accttcacgc aatcgtggaa atctgtagtc cacgaggtcg tttgcgtgaa gcatacactc
      481 aagaaaacca gcaattactc atggttgagg tgcgctaggg taacgcaaaa gcatggaggt
      541 gctaaagaag agcctatccg ggcagatgga agcactgaga ccgcaggaga tggatcacag
      601 ttcaacgaag ctggaaccga tcagggcaac aaaacaagtg gagggaacgc gcctaatgaa
      661 gaggagtgga cacctcctca aagtagcacg tgtgaggaaa tgccaccgcc accacaatgg
      721 caagggtgcc agagagagga acagcgtgcg attaaatgca cctgtaatat agcactgccg
      781 atttctactg atgaggccgc acaccatcac aaattcctaa ctccagaccg acttaagaat
      841 cggtg
//
