# Supplementary material for: Highly divergent isolates of chrysanthemum virus B and chrysanthemum virus R infecting chrysanthemum in Russia
Source: PeerJ. 2022 Jan 5;10:e12607. doi: 10.7717/peerj.12607 (PMC8742542; doi:10.7717/peerj.12607)
Supplement: Supplemental Information 9 [file peerj-10-12607-s009.zip › Sequences deposited in GenBank/MZ340434.txt]

LOCUS       BSeq#1                   845 bp    RNA     linear   VRL 20-MAY-2021
DEFINITION  Chrysanthemum virus R isolate Chita.
ACCESSION   BSeq#1
VERSION
KEYWORDS    .
SOURCE      Chrysanthemum virus R
  ORGANISM  Chrysanthemum virus R
            Viruses; Riboviria; Orthornavirae; Kitrinoviricota; Alsuviricetes;
            Tymovirales; Betaflexiviridae; Quinvirinae; Carlavirus;
            unclassified Carlavirus.
REFERENCE   1  (bases 1 to 845)
  AUTHORS   Chirkov,S., Sheveleva,A. and Zakubanskiy,A.
  TITLE     Chrysanthemum virus R isolate Chita replicase gene
  JOURNAL   unpublished
REFERENCE   2  (bases 1 to 845)
  AUTHORS   Chirkov,S., Sheveleva,A. and Zakubanskiy,A.
  TITLE     Direct Submission
  JOURNAL   Submitted (20-MAY-2021) Virology, Lomonosov Moscow State
            University, Leninskie Gory 1-12, Moscow, Moscow 119234, Russia
COMMENT     Bankit Comment: TOTAL # OF SEQS:1
            
            ##Assembly-Data-START##
            Sequencing Technology :: Sanger dideoxy sequencing
            ##Assembly-Data-END##
FEATURES             Location/Qualifiers
     source          1..845
                     /organism="Chrysanthemum virus R"
                     /mol_type="genomic RNA"
                     /isolate="Chita"
                     /isolation_source="Leaves"
                     /host="Chrysanthemum morifolium Ramat."
                     /db_xref="taxon:2116736"
                     /country="Russia"
                     /collection_date="2018"
                     /collected_by="Irina Mitrofanova, Natalia Smykova"
                     /identified_by="Sergei Chirkov"
     CDS             <1..>845
                     /note="ORF1"
                     /codon_start=1
                     /product="replicase"
                     /translation="HGVYNAVPDRRSAGYYVRKEMLERMRGPLIEIERNVLKSTLAAI
                     CYKSLSNSDGTLASINEIGAFFRMICARPFLRPAKYKVHNLYGSNGAIGLQTYMRSRW
                     ARLVKFYWANIGILWFRSNHKFYQKYLCSVPDGIQTYRTFMQPWKSVVHEVVCGKHTL
                     KKTGNYSWLRCARVAQKHGGMKEEPIRDDGSTETAGEGSQFNEAGTDQDNKPNGGNAP
                     NDGEWTPPQSSKYEEMPPPPQRQGCQREERRVIKCTCNIVLPISTDEATRHHKFLTPD
                     RLKNR"
BASE COUNT      261 a    177 c    216 g    191 t
ORIGIN      
        1 catggcgttt acaacgctgt acctgatcgg aggagtgctg gctattatgt caggaaagaa
       61 atgcttgagc gcatgagggg accactaatc gaaattgagc gcaatgtttt gaaaagcacc
      121 ctagcagcca tatgttacaa aagcttgagt aatagtgacg gaactcttgc ttccataaac
      181 gaaattggtg ctttttttag gatgatttgt gcgaggcctt tcctgagacc agcaaaatac
      241 aaagtgcata atctatatgg aagcaatgga gctatcggac tccagaccta catgagaagt
      301 cgttgggcga gactggtcaa gttttattgg gcaaatattg gtattttgtg gttcaggagc
      361 aaccacaaat tttatcaaaa atacctttgt tctgtacctg acggcattca aacttaccgg
      421 accttcatgc aaccatggaa atctgtagtc cacgaagtcg tttgcgggaa gcatacactc
      481 aagaaaaccg gcaattactc atggttgagg tgcgctaggg tagcgcaaaa gcatggaggc
      541 atgaaagaag agcctatccg ggatgatgga agcactgaga ccgcaggaga aggatcgcag
      601 ttcaatgaag ctgggaccga tcaagataac aaaccaaatg gagggaatgc gcctaatgac
      661 ggggagtgga cacctcctca aagcagcaag tatgaggaaa tgccaccgcc accacaacgg
      721 caagggtgcc agagagagga acggcgtgtg atcaaatgca cctgtaatat agtcctgcct
      781 atttctactg atgaggctac acgccatcac aaattcctaa ctccagatcg actcaagaat
      841 aggtg
//
