# Supplementary material for: Highly divergent isolates of chrysanthemum virus B and chrysanthemum virus R infecting chrysanthemum in Russia
Source: PeerJ. 2022 Jan 5;10:e12607. doi: 10.7717/peerj.12607 (PMC8742542; doi:10.7717/peerj.12607)
Supplement: Supplemental Information 9 [file peerj-10-12607-s009.zip › Sequences deposited in GenBank/MZ340436.txt]

LOCUS       BSeq#1                  1157 bp    RNA     linear   VRL 20-MAY-2021
DEFINITION  Chrysanthemum virus R isolate ZV.
ACCESSION   BSeq#1
VERSION
KEYWORDS    .
SOURCE      Chrysanthemum virus R
  ORGANISM  Chrysanthemum virus R
            Viruses; Riboviria; Orthornavirae; Kitrinoviricota; Alsuviricetes;
            Tymovirales; Betaflexiviridae; Quinvirinae; Carlavirus;
            unclassified Carlavirus.
REFERENCE   1  (bases 1 to 1157)
  AUTHORS   Chirkov,S., Sheveleva,A. and Zakubanskiy,A.
  TITLE     Chrysanthemum virus R isolate ZV triple gene block 3 protein and
            coat protein
  JOURNAL   unpublished
REFERENCE   2  (bases 1 to 1157)
  AUTHORS   Chirkov,S., Sheveleva,A. and Zakubanskiy,A.
  TITLE     Direct Submission
  JOURNAL   Submitted (20-MAY-2021) Virology, Lomonosov Moscow State
            University, Leninskie Gory 1-12, Moscow, Moscow 119234, Russia
COMMENT     Bankit Comment: TOTAL # OF SEQS:1
            
            ##Assembly-Data-START##
            Sequencing Technology :: Sanger dideoxy sequencing
            ##Assembly-Data-END##
FEATURES             Location/Qualifiers
     source          1..1157
                     /organism="Chrysanthemum virus R"
                     /mol_type="genomic RNA"
                     /isolate="ZV"
                     /isolation_source="Leaves"
                     /host="Chrysanthemum morifolium Ramat."
                     /db_xref="taxon:2116736"
                     /country="Russia"
                     /collection_date="2019"
                     /collected_by="Irina Mitrofanova, Natalia Smykova"
                     /identified_by="Sergei Chirkov"
     CDS             1..192
                     /note="ORF4"
                     /codon_start=1
                     /product="triple gene block 3 protein"
                     /translation="MYVYILLSVLVCLFSLYLLRNYSHPSECVVVVTGESFRVFNCAI
                     NRDLIELSKAIKPRAWGCL"
     CDS             234..1157
                     /note="ORF5"
                     /codon_start=1
                     /product="Coat protein"
                     /translation="MPQKTEAELAAEAAFAKTAEEAKRRAAEMEAKKREERGKSPETG
                     QGSGEQPFEEEDKLEAMLEKLVEYRRKEYRTSRITNAGYETGRPLMRIPGSMRGDSAN
                     MYNMLSIDDLYAIKPKAVSNNMATTEDMAKVKVSLEALGVPTEEVSRLVAQAAIYCKD
                     TSSSEYMDPRGTFETSAGAISMDAVFAVLKTQGGTLRRVCRLYAAITWNYMLLHEAPP
                     SDWSAMGFKRNERFAAFDCLDYVENSAAIPPKEGLIRKPTSNEYIAHNTYKRIALDRS
                     NRNEVFGNLQTEITGGRFGDEIERNHLRSNK"
BASE COUNT      332 a    225 c    298 g    302 t
ORIGIN      
        1 atgtatgttt atatcttgtt gagtgtgctt gtgtgcttgt tttcattata tttactgcgt
       61 aattatagtc atcctagtga gtgtgtggta gttgttactg gtgagtcttt tagagtgttt
      121 aattgtgcta taaataggga tttgattgag ttgtccaagg caatcaaacc tagggcttgg
      181 ggctgccttt aggtttacag gctagagatt gttaacgaaa tctcacacag agaatgccgc
      241 agaaaacaga agcagaattg gcagcagaag ctgcatttgc gaaaactgca gaagaggcga
      301 aaagacgggc agcagaaatg gaagccaaaa agagagaaga gaggggcaag tctccagaaa
      361 ccggccaggg cagcggtgaa cagccattcg aggaagaaga taaactagag gctatgctgg
      421 aaaagctcgt tgagtaccgc cgtaaggagt ataggacctc acggatcacc aatgccgggt
      481 atgagactgg tagacccctt atgcgtatcc ctggtagtat gcgtggtgat tcagccaaca
      541 tgtacaatat gctttccatc gatgatctct atgcgatcaa accaaaagct gtctcgaaca
      601 atatggcaac cacagaagat atggcaaagg tgaaagtttc tcttgaggct cttggagtgc
      661 ctactgaaga agtgtccagg ctcgttgcgc aagcagctat ttattgcaaa gatacgagca
      721 gctcagaata tatggaccct aggggcactt tcgaaacttc tgctggtgcc atttccatgg
      781 acgctgtatt tgcagtgctg aagactcagg gagggacctt gcgtcgtgtg tgccgacttt
      841 atgcggcaat cacttggaac tacatgttat tgcatgaagc acctccttca gactggtcag
      901 ccatgggctt taaaagaaat gagcgctttg ctgcttttga ctgcttagac tatgtggaga
      961 actctgcagc catacctccc aaagaaggct tgattcgcaa acctacaagt aacgagtaca
     1021 tcgctcataa tacttacaag cgaatagcgt tagatcgttc taatcgcaat gaggtttttg
     1081 gcaatttgca aactgaaata actggcggcc gttttggtga tgagattgag cgcaatcact
     1141 taagatcgaa taaataa
//
