# Supplementary material for: Highly divergent isolates of chrysanthemum virus B and chrysanthemum virus R infecting chrysanthemum in Russia
Source: PeerJ. 2022 Jan 5;10:e12607. doi: 10.7717/peerj.12607 (PMC8742542; doi:10.7717/peerj.12607)
Supplement: Supplemental Information 9 [file peerj-10-12607-s009.zip › Sequences deposited in GenBank/MZ514905.txt]

LOCUS       BSeq#1                  8862 bp    RNA     linear   VRL 06-JUL-2021
DEFINITION  Chrysanthemum virus R isolate X21.
ACCESSION   BSeq#1
VERSION
KEYWORDS    .
SOURCE      Chrysanthemum virus R
  ORGANISM  Chrysanthemum virus R
            Viruses; Riboviria; Orthornavirae; Kitrinoviricota; Alsuviricetes;
            Tymovirales; Betaflexiviridae; Quinvirinae; Carlavirus;
            unclassified Carlavirus.
REFERENCE   1  (bases 1 to 8862)
  AUTHORS   Chirkov,S., Sheveleva,A., Snezhkina,A., Krasnov,G. and
            Kudryavtseva,A.
  TITLE     Chrysanthemum virus R isolate X21 complete genome
  JOURNAL   unpublished
REFERENCE   2  (bases 1 to 8862)
  AUTHORS   Chirkov,S., Sheveleva,A., Snezhkina,A., Krasnov,G. and
            Kudryavtseva,A.
  TITLE     Direct Submission
  JOURNAL   Submitted (06-JUL-2021) Virology, Lomonosov Moscow State
            University, Leninskie Gory 1-12, Moscow, Moscow 119234, Russia
COMMENT     Bankit Comment: TOTAL # OF SEQS:1
            
            ##Assembly-Data-START##
            Assembly Method       :: Trinity v. 2.11
            Sequencing Technology :: Illumina
            ##Assembly-Data-END##
FEATURES             Location/Qualifiers
     source          1..8862
                     /organism="Chrysanthemum virus R"
                     /mol_type="genomic RNA"
                     /isolate="X21"
                     /isolation_source="Leaves"
                     /host="Chrysanthemum morifolium Ramat."
                     /db_xref="taxon:2116736"
                     /country="Russia"
                     /collection_date="2018"
                     /collected_by="Irina Mitrofanova, Natalia Smykova"
                     /identified_by="Sergei Chirkov"
     gene            59..6286
                     /gene="ORF1"
     CDS             59..6286
                     /gene="ORF1"
                     /codon_start=1
                     /product="replicase"
                     /translation="MALTFRSPIADVITNFDPSINSIIATTAAEHYKKLEEENFALFN
                     YAMSPQTTQHLINAGIYLSPFSGVPHSHPACKTLENYILYIVLPQYIDNSFYFVGIKD
                     FKLNALKLRHKHTNMVQCINRYVTSQDKMRYPSDFVIRYSKPHEGLSRHRMSLESHTL
                     RDLVPELMSRSCKKIFLHDELHYWKIDELCTFLEVVQPKVVIGTIVYPPELLKGSKKS
                     LNNWCYTYEVKGRALRFYPDGVRGEGYEQPLNGGYLLECGKITLYDGTVYMVDILCSK
                     FAHHLVALTRGVAAGPTMRSFGPFEATACNGLDPLTRDVTCSFPIPYEVVSKVYRYLK
                     TLRKPDEQSSMAKLTQLLPCPTGEEIVFVQEFSNLVISTNTIKTMISADRLKVFMGKY
                     LSKLPKILAERFETVKELSLHEFIKNLEPFTVDVQLKELKWNNVWTLELRDDGMADEL
                     LDPSQLMEEKYMLGVYNAVPDRRSAGYYVKKEKLERMRGPLIEIERNVLKNTLAAICY
                     KSLSNSDGTLASINEISAFFRMICARPFLRPAKYKVYDLYGKNGAIGLQAYMKSRWAR
                     LVKFYWANIGILWFRSNHKFYQKYLCSVPDGIQTYRTFAQPWKFVVHEVVCAKHTLKK
                     TDNYSWLRCAKVVQRHGGTNGEPTRADGSTETAGVGAQFNRAKTDQDNKTSGENAHNQ
                     GERKSPQDDKYEEMPPPPQWQGRDREDLRTIKCTCDIALPISTDEATRHHKFLTPDRL
                     KNRCAGFYSKNKEGYTYNGGSHQSLGWPGWINAWMRLIGIPEFYNCCLVQRYDEGAKL
                     GLHCDDEECFVQGSPVYTVNIEGHATFLIACKNSPERRIIRSKVGPGDLFEMPGGFQE
                     THKHGVCETEKGRLSVTFRVMKKNPHNNEEKDHGASMNHQEETEDVNDQSEPETHEEK
                     PQQEGANEGGNVQENCEGVSESHEQEKSYHPDNGAAGVGTEAFTRHFNGCKVSVRNEE
                     LAHIYSTTDCGGGGNCFWLCLATEIGCDPFRGKKLALEYDLGSAGANATARSCAGEGV
                     YAVDEAIACASSVFRVVIKIYQPELKVMTTFEPAKGERVLYLELEGEHFRLMRIINGC
                     VIRAISSALNRREGEVMHVIEENCDPTMITDLWKGAGVDLSVFHSLLELFSIKALIFE
                     GSREVLYNREGRFEASFEIKGDHIEHVLRKKGACNALFEECGKTFEVKAESLELLNRA
                     GTLLRYKSTLARAKRLADSLYSGTTGVVSSSLFNKKPNLSGQFRGNTESLERDVLAVI
                     GTFGSGKSTILKNFFKINLGRKVLYVSPRRALLNEFQKSACGDFKNKNERKNARKKGQ
                     ENWDFMTFETFILKCSSLPSGMAVVLDEIQLYPPGYLDMLCYLVKEGVHLIVAGDPAQ
                     SDYDSEKDRAWLHGVEPDHSKLLTGNEYKYVTLSKRMQNSMFEGRLPCTLRVAKSMDT
                     NEDFEIRGGVEIIHKLDSKWKECFLVSSFEEKRLIEYYQTESSKDNERILTFGESTGL
                     TFDYGSILITQSSEKTNEQRWITALSRFRKSVCFINATGMTLHELLLVYKDRALGRFL
                     GKRASIEDLKKFLPGSPQFAEEYVPSMGAECGSREEKLAGDPWLKTMIDLLQIEDVEE
                     EVGVVEEIAREEWFKTHLPQEELESVRARWVHKILAKEAREVRMGDIVSEQFTDEHSK
                     EKGKQLTNAAERFEAIYPRHRSSDTVTFIMAVRKRLRFSKPTVEMPKLRAAKPYGPML
                     LKKFLKHVPLKPNKDPILMARAKMEFEEKKVSKSAATIENHSVRSTRDWLVDVGQIFS
                     KSQICTKFEKRFSAAKAAQSIVCFQHSVLVRFAPYMRYIELKLRESLPDRFYIHSGKG
                     LDELDSWVRTHGFSGMCTESDYEAFDASQDQYIVAFEIALMKYLGLPQSLIADYEFIK
                     THLGSKLGSFAIMRFSGEASTFLFNTMANMLFTFMRYDINNKDCICFAGDDMCASRRL
                     PLSKEYESFLSKLKLKAKVQFTEKPTFCGWNLSPDGIYKKPQLVLERMCIAKETNNLH
                     NCIDNYAIEVSYAYKMGEKAVNRMDEEELAAYYNCVRIIIKNKHLLRSNVSEVYCNRA
                     W"
     gene            6315..7004
                     /gene="ORF2"
     CDS             6315..7004
                     /gene="ORF2"
                     /codon_start=1
                     /product="triple gene block protein 1"
                     /translation="MDVLVNLAKKFGFHRVCTTLNKPIVFHCVPGAGKSTLIRDCCRA
                     DSRFVAVTLGKEDERDLTGVGITKYSGSIPDCEYPLLDEYTLAESLPEGWFAVFGDPI
                     QAANRVVLRAHFTCNLSRRFGRCTAQFLRELEFDVVAEGEDIVQISGIYVEDPRDKII
                     YYEPEVGCLLKSHSVEASHITEVIGQTFDSVTFVTASEYPADRSSAFQCLTRHRKSLL
                     ILAPNASYSSA"
     gene            6982..7305
                     /gene="ORF3"
     CDS             6982..7305
                     /gene="ORF3"
                     /codon_start=1
                     /product="triple gene block protein 2"
                     /translation="MPLTPPPDHTKVFLAIAVGFSCALIISLFTRSTLPQVGDQIHSL
                     PHGGWYKDGTKQIYYGRPNKLNSVEKQGFLIGQPWAIVITLVALIILSSFRGPGRCMV
                     CGQRH"
     gene            7305..7496
                     /gene="ORF4"
     CDS             7305..7496
                     /gene="ORF4"
                     /codon_start=1
                     /product="triple gene block protein 3"
                     /translation="MYVYILLSVLVCLFSLYLLHNYSHPSECVIVVSGESFRVINCAI
                     NSDLIELSKAIKPRVWGCL"
     gene            7538..8461
                     /gene="ORF5"
     CDS             7538..8461
                     /gene="ORF5"
                     /codon_start=1
                     /product="Coat protein"
                     /translation="MPQKTEAELAAEAAFAKTAEEAKRRAAEMETKRREERGKSPETG
                     QGSGEQSFEEEDKLEAMLDKLVEYRRKEYRTSRITNAGYETGRPLMRIPGNMRGDSAN
                     MYNMLSIDDLYAIKPKAVSNNMATTEDMAKVKVSLEALGVPTEEVSRLVAQAAIYCKD
                     TSSSEYMDPRGTFETSAGAISMDAVFAVLKTQGGTLRRVCRLYAAITWNYMLLHEAPP
                     SDWSAMGFKRNERFAAFDCLDYVENSAAIPPKEGLIRKPTSNEYIAHNTYKRIALDRS
                     NRNEVFGNLQTEITGGRFGDEIERNHLKSNK"
     gene            8461..8784
                     /gene="ORF6"
     CDS             8461..8784
                     /gene="ORF6"
                     /codon_start=1
                     /product="cysteine-rich protein"
                     /translation="MESRRLAEALSDCFLELCGVSNLDVCYLIIQKARGQNPGLGKSS
                     YARRRRAAKVGRCHRCYRVTPGFYYTTRCDGKTCVPGISYNEKIETYVRTGVTEVIPD
                     VLGRL"
BASE COUNT     2594 a   1772 c   2219 g   2277 t
ORIGIN      
        1 cataacataa acatacttta aataaatcac tattcgattc attttgaagt acgttagcat
       61 ggcgctcacc ttccgcagcc ctattgcaga tgttattacg aatttcgatc catctatcaa
      121 ctccatcata gccactacag ctgctgaaca ctacaagaag cttgaggaag aaaatttcgc
      181 actcttcaac tatgcaatgt cgccacagac gacgcagcat ttgataaacg ctggaattta
      241 tttaagcccc ttctctgggg tacctcattc tcatccagcc tgtaagactc tggagaatta
      301 catattgtat atagtactcc cccagtacat agataatagt ttttattttg ttggcattaa
      361 agattttaaa ctaaacgcac tcaagctccg gcataagcat acgaatatgg tgcaatgtat
      421 caatcggtac gtcactagtc aggataaaat gcgctacccc tcagacttcg tcattaggta
      481 ctctaaacca cacgagggtt tatcacggca ccgcatgtct ttggaaagcc acacgctccg
      541 tgacttggtg ccagagctga tgtccaggag ctgcaagaag atcttcctac atgatgagtt
      601 acattattgg aagatagatg aactctgcac atttttggaa gttgtgcagc ctaaagtagt
      661 tatcggaaca atagtatacc caccagaatt actgaagggc tctaagaaaa gcttaaacaa
      721 ttggtgttat acttacgagg tcaaagggcg cgcgcttaga ttttacccag atggggtgcg
      781 tggtgaaggt tatgagcagc cactgaatgg tggttatttg ctagagtgtg ggaagataac
      841 actctacgac gggacggtgt acatggttga tatcctctgc agtaaatttg cgcaccactt
      901 agttgcactc acccgtggag tcgccgcagg gccaaccatg agatcatttg gcccgttcga
      961 agccacagca tgcaatggtc ttgacccgct cactagggat gtcacttgca gtttccctat
     1021 cccgtatgag gtggtgtcta aagtttatag gtacctgaag actctcagga aaccagatga
     1081 gcaatcatct atggctaaat taacacaact tttgccatgc cccacaggcg aagagattgt
     1141 ttttgtgcag gagttttcca acttagttat ctccacaaac accatcaaga ccatgatcag
     1201 cgcggacagg ctcaaagtat tcatgggcaa gtacttgagt aagttgccca aaatattggc
     1261 tgaacgcttc gaaactgtga aggaactgag tttgcatgaa ttcatcaaaa atcttgagcc
     1321 attcaccgtg gacgtgcaac tcaaagaact caaatggaac aatgtctgga cgcttgaatt
     1381 gagggatgat gggatggctg atgaactgct ggatccatca cagttaatgg aggagaagta
     1441 catgcttgga gtttacaatg ctgtgcctga ccggaggagt gcaggctatt atgttaagaa
     1501 agaaaaactt gagcgcatga gagggccgct aatcgaaatt gagcgcaatg ttttaaaaaa
     1561 caccctagca gctatatgtt acaaaagctt gagcaatagt gatggaactc tcgcttccat
     1621 aaacgaaatt agtgcttttt ttaggatgat ttgtgctagg cctttcctga gaccagcgaa
     1681 atacaaagtg tatgacctat atgggaaaaa tggggccatc gggctccagg cctacatgaa
     1741 aagtcgttgg gcgagactgg tcaagtttta ttgggcaaat attggtattt tgtggttcag
     1801 gagcaaccac aaattttatc aaaaatacct ttgctctgtg cccgacggca ttcaaactta
     1861 ccggaccttc gcacaaccgt ggaagtttgt agttcacgag gtcgtttgcg cgaagcatac
     1921 actcaagaaa actgacaatt actcatggtt gaggtgcgct aaagtggtac aaaggcatgg
     1981 aggcaccaat ggagaaccta cccgggctga tggaagtaca gagactgctg gagttggagc
     2041 gcagttcaac agggctaaaa ctgatcagga caacaaaaca agtggagaga acgcgcacaa
     2101 tcagggggaa cggaagtctc ctcaagatga caagtacgag gaaatgccac caccaccaca
     2161 atggcaaggg cgcgatagag aggatttgcg tacgattaaa tgcacctgtg acatagcact
     2221 gcctatttcc actgatgagg ctacacgcca tcacaaattc ctaactccag accgacttaa
     2281 gaataggtgt gccggttttt attcaaaaaa taaagagggg tacacttaca atggtggttc
     2341 tcaccaaagt ttagggtggc ctggctggat caatgcttgg atgcgcctga tcggcatacc
     2401 agaattctac aattgttgcc tagtgcaacg ctacgatgag ggggctaagc tcggcttgca
     2461 ttgcgacgat gaagagtgtt ttgttcaggg tagtcccgta tacactgtaa atattgaagg
     2521 tcatgcaact ttcctaatcg cgtgcaagaa ttctcctgaa cggagaataa ttagatccaa
     2581 agtggggccg ggtgatttgt ttgagatgcc tggtggtttt caggaaactc acaagcatgg
     2641 agtctgtgaa actgagaaag gtagactctc agttacattt cgagtgatga agaaaaatcc
     2701 tcataataat gaagaaaaag atcacggagc cagcatgaac caccaagaag aaacagagga
     2761 tgtgaatgac caaagtgaac cggaaaccca tgaagaaaaa ccccaacaag agggcgcaaa
     2821 cgaaggagga aatgtgcagg agaactgtga gggtgtctct gagagtcatg aacaggaaaa
     2881 gagttaccac cccgataacg gagcagctgg agttggaact gaagcattca cgagacactt
     2941 taatggttgc aaagtgagcg tacgcaacga ggaacttgca catatataca gcacaactga
     3001 ttgcggcggg gggggcaact gtttttggct ttgcttggct actgaaatag gctgcgaccc
     3061 ttttagagga aagaaattgg cactagagta tgatctgggt tcagcaggag caaatgcaac
     3121 tgcacgcagt tgtgctggtg agggtgtgta tgctgtagat gaagccattg catgtgcttc
     3181 aagtgtgttc agggtcgtca ttaaaatata ccagcccgag ttgaaagtca tgactacctt
     3241 tgagccagca aaaggggaac gggttcttta tttggagcta gagggggaac atttcagact
     3301 catgcgaata attaatgggt gcgtgattag agccataagc tctgcactta accgcagaga
     3361 gggtgaagtg atgcatgtga ttgaagaaaa ttgtgatccc acaatgatca ctgacctttg
     3421 gaaaggggcg ggtgtagatt tgagtgtttt ccactcactc ctagagctat tctctattaa
     3481 agctttgatt tttgaaggtt ctagggaagt gttgtacaac agagaggggc gtttcgaagc
     3541 atcttttgaa ataaaaggcg atcacataga acatgtgttg agaaagaagg gtgcgtgcaa
     3601 tgcccttttc gaagaatgcg ggaagacatt cgaggtgaag gccgaatctc tagagctact
     3661 gaacagagcg ggcactttat taaggtacaa gagtaccctc gctagagcaa aaagactcgc
     3721 agacagcttg tactctggaa caactggtgt cgtgagttca tcattgttca ataagaagcc
     3781 taacctctca ggccaattta gggggaatac agagtctctt gagagggacg tgcttgctgt
     3841 aattggaact ttcggatcag gcaagagtac gatcctcaag aacttcttca aaatcaactt
     3901 gggtcgcaag gtgctttatg tgtcaccacg cagagcactc ttgaatgaat tccagaagag
     3961 tgcttgcggt gactttaaaa acaaaaatga acgcaagaat gcgagaaaga aaggacaaga
     4021 gaattgggat ttcatgactt tcgaaacctt catacttaag tgctctagtt tgccttcagg
     4081 tatggctgtc gttcttgatg agatacaatt gtacccacct gggtatttgg acatgctctg
     4141 ttacctagtt aaggaaggtg tgcatttaat agtcgcaggt gatccagctc aaagtgatta
     4201 cgatagcgag aaagatcgag cttggttgca tggtgttgaa ccggaccact cgaagttact
     4261 gactgggaat gagtataagt acgtcacttt gagtaagagg atgcaaaact ccatgttcga
     4321 aggtagattg ccgtgcaccc taagagtagc taaaagtatg gacacaaatg aagattttga
     4381 aataaggggt ggtgtggaga taatacataa acttgatagc aagtggaaag aatgcttcct
     4441 tgtgtcatcc tttgaagaaa aacgactgat tgagtactac cagactgaga gctcaaaaga
     4501 taatgaacgt atcctcactt ttggagaatc tactggcctt actttcgatt acggaagcat
     4561 cttaataact caaagttcgg agaagacaaa cgagcagaga tggataaccg ccctgagtcg
     4621 atttcggaag agtgtctgtt tcattaatgc cactggcatg acactacatg aactattgct
     4681 agtctacaaa gaccgggctc tcggcaggtt cttgggcaag cgagcaagta tcgaggatct
     4741 aaagaagttc ctgccaggaa gcccccaatt cgcagaagag tatgtaccct ctatgggagc
     4801 tgagtgtggc tctagagagg agaagctggc aggagacccc tggttaaaga caatgatcga
     4861 tcttttgcag atagaggatg tggaagagga agtcggcgtg gttgaagaaa tagcgcgtga
     4921 ggagtggttc aagacgcact taccacagga agaattggag agcgtcagag cgaggtgggt
     4981 gcacaagatt ttagccaagg aagctagaga agtcagaatg ggtgatattg tttctgaaca
     5041 gttcactgat gagcacagca aggaaaaagg taagcaactc accaatgcag cggagcgttt
     5101 tgaagcgata taccctaggc ataggtcaag cgatacggtg accttcatta tggcggtacg
     5161 aaagagattg aggttctcca agcccacagt ggagatgccc aaattgagag ccgctaaacc
     5221 ctatggacca atgttactca agaaattctt aaaacacgtg ccactcaagc cgaataaaga
     5281 tcctatactg atggccagag caaagatgga atttgaggaa aagaaggtca gtaaatccgc
     5341 ggcgaccatt gaaaatcaca gtgtgcggtc aactagagac tggttagtgg acgttgggca
     5401 gattttttcc aagagtcaaa tatgcaccaa atttgaaaaa cgattcagtg ctgcgaaagc
     5461 agcacaatcc attgtgtgct tccaacattc ggtactcgtc aggttcgcac cctacatgcg
     5521 ctacattgag cttaaattga gggaatccct acccgatagg ttttacatac attctggaaa
     5581 gggtttggat gagctcgatt cttgggtgcg cacacatggc tttagcggga tgtgtacaga
     5641 atctgattac gaggctttcg atgcatctca agaccaatat atcgtcgcct ttgagattgc
     5701 actcatgaag tatctgggtc tgccgcaaag tttgatagcg gattatgagt tcatcaaaac
     5761 gcaccttgga tcaaaactag ggtcattcgc catcatgaga ttctcagggg aagcaagtac
     5821 tttccttttc aacactatgg caaatatgtt attcacgttc atgcgttatg acattaacaa
     5881 taaggactgc atctgctttg ctggcgatga tatgtgtgct tcaaggcgtc tgccgttaag
     5941 caaagagtat gaaagctttc tgtccaaatt gaaactgaaa gccaaagtgc agttcacgga
     6001 gaaacctacc ttctgtggtt ggaatctctc ccctgatggc atctataaga aaccccaatt
     6061 ggtacttgag aggatgtgta tagcaaagga gaccaataac ctgcacaatt gcatagacaa
     6121 ttacgctatc gaagtttcct acgcgtacaa gatgggcgaa aaggcagtca ataggatgga
     6181 cgaagaggaa ttagccgctt actataactg tgtgcgcatt atcattaaga ataagcattt
     6241 gctacgttcg aatgtctctg aggtgtactg taatagggct tggtagctta ggttgttgct
     6301 agtttagttg acgtatggat gtgttagtta atttagctaa gaaatttggt tttcatagag
     6361 tgtgcactac tttgaataaa cctattgttt tccactgtgt tccgggagca ggcaagtcca
     6421 ccttgattcg cgattgctgt agggctgata gtagattcgt tgcggtcact ttgggcaaag
     6481 aagacgagag ggatttgacc ggggtaggta ttactaaata ttctggttcc atcccagatt
     6541 gcgagtaccc gctcttagac gaatataccc ttgcggaaag tttgcctgaa ggctggtttg
     6601 cagtctttgg cgatccaatt caagcagcta atcgcgtggt actgcgggca catttcactt
     6661 gcaatctaag ccgcagattc ggtaggtgta ctgcccaatt ccttagggaa ttagagtttg
     6721 acgtagttgc tgagggtgag gatatcgtac agatctctgg gatttacgtt gaggacccgc
     6781 gggacaaaat aatatattac gagccagagg tgggttgttt actaaagagt cattcagttg
     6841 aggctagcca catcactgag gtaataggcc aaacttttga ttctgtgact tttgttactg
     6901 ctagtgaata cccagcagac cgctcaagtg cttttcagtg cttaacgaga caccgcaaga
     6961 gcttactcat tctggcacca aatgcctctt actcctccgc ctgatcatac aaaagtcttc
     7021 ttagcaatag ctgtaggttt ctcttgtgca ttaatcataa gcctatttac tcgtagtacc
     7081 ttgcctcaag tcggagatca aatccattct ctgccgcacg gtggttggta caaagacgga
     7141 acgaagcaaa tctactacgg acgaccgaat aagctgaact cagtagaaaa acaaggcttc
     7201 cttatcggtc agccctgggc catcgtgatc acacttgtag ctctgattat cctttctagc
     7261 ttccgtgggc caggcaggtg catggtttgc ggtcagaggc actaatgtat gtttacatct
     7321 tgttgagtgt gcttgtgtgt ttgttttcat tatatttact gcataactat agtcatccta
     7381 gtgagtgtgt gatagttgtt tctggtgagt cttttagagt aattaattgt gctattaata
     7441 gtgatttgat cgagttgtct aaggcaatca aacctagggt ttggggctgc ctttaggttt
     7501 acaggcttga gattgttaac gaaatctcac acaaaaaatg ccgcaaaaaa cagaagcaga
     7561 attggcagca gaagcagcct ttgcgaaaac tgcagaagaa gcaaaaagac gggcagctga
     7621 aatggaaacc aaaaggagag aagagagggg caagtctcca gaaaccggcc aaggcagcgg
     7681 cgaacagtca ttcgaggaag aagataaact agaggctatg ctggataagc tcgttgagta
     7741 ccgccgtaag gagtacagga cctctcggat caccaacgct gggtacgaaa ctggtagacc
     7801 tcttatgcgc atccccggca atatgcgagg tgattcagcc aacatgtaca acatgctttc
     7861 catcgatgac ctctatgcaa tcaaaccaaa agctgtctcg aataacatgg caaccacaga
     7921 agatatggct aaggtgaaag tttctcttga ggctcttggg gtgcctacag aagaagtgtc
     7981 caggctcgtt gcgcaagcag ctatttattg caaggatacg agcagctcag aatatatgga
     8041 tcctaggggc acattcgaaa cttctgctgg tgccatttcc atggacgcag tatttgcagt
     8101 gctgaagact caggggggga ccttgcgtcg tgtgtgccga ctttatgcgg caattacttg
     8161 gaactacatg ttgttgcatg aggcacctcc ttcagactgg tcagccatgg gctttaaaag
     8221 aaatgaacgc tttgctgctt ttgactgctt agactacgtg gagaattctg cagccatacc
     8281 tcccaaagaa ggcttgattc gcaaacctac aagtaatgag tacatcgctc ataacactta
     8341 caagcgaata gcattagatc gttctaatcg caatgaggta tttgggaatt tgcagactga
     8401 aataactggc ggccgctttg gtgatgagat tgagcgcaat cacttaaaat cgaataaata
     8461 atggagagca gaaggcttgc ggaagctttg tccgattgct ttctagagct gtgtggtgtg
     8521 tctaatttag atgtgtgcta tttaataatt caaaaggcta ggggtcaaaa ccccggcctt
     8581 ggcaaaagct cctacgccag acgtaggcgg gcagcaaagg tgggcaggtg ccaccgatgt
     8641 taccgggtaa ctcctggctt ttattatact actaggtgtg atggcaaaac gtgtgtgcct
     8701 ggtatttcct acaatgagaa aattgaaacc tacgtacgta ccggagtaac tgaggtgata
     8761 ccggacgttc taggtcgtct gtgatgttgc atataaagcc taaataatta ataagtgtgt
     8821 aacaataaaa agagtgaagt tttaaagtat ttttccttct tt
//
