# Supplementary material for: Highly divergent isolates of chrysanthemum virus B and chrysanthemum virus R infecting chrysanthemum in Russia
Source: PeerJ. 2022 Jan 5;10:e12607. doi: 10.7717/peerj.12607 (PMC8742542; doi:10.7717/peerj.12607)
Supplement: Supplemental Information 9 [file peerj-10-12607-s009.zip › Sequences deposited in GenBank/MZ514906.txt]

LOCUS       BSeq#1                  8863 bp    RNA     linear   VRL 06-JUL-2021
DEFINITION  Chrysanthemum virus R isolate X6.
ACCESSION   BSeq#1
VERSION
KEYWORDS    .
SOURCE      Chrysanthemum virus R
  ORGANISM  Chrysanthemum virus R
            Viruses; Riboviria; Orthornavirae; Kitrinoviricota; Alsuviricetes;
            Tymovirales; Betaflexiviridae; Quinvirinae; Carlavirus;
            unclassified Carlavirus.
REFERENCE   1  (bases 1 to 8863)
  AUTHORS   Chirkov,S., Sheveleva,A., Snezhkina,A., Krasnov,G. and
            Kudryavtseva,A.
  TITLE     Chrysanthemum virus R isolate X6 complete genome
  JOURNAL   unpublished
REFERENCE   2  (bases 1 to 8863)
  AUTHORS   Chirkov,S., Sheveleva,A., Snezhkina,A., Krasnov,G. and
            Kudryavtseva,A.
  TITLE     Direct Submission
  JOURNAL   Submitted (06-JUL-2021) Virology, Lomonosov Moscow State
            University, Leninskie Gory 1-12, Moscow, Moscow 119234, Russia
COMMENT     Bankit Comment: TOTAL # OF SEQS:1
            
            ##Assembly-Data-START##
            Assembly Method       :: Trinity v. 2.11
            Sequencing Technology :: Illumina
            ##Assembly-Data-END##
FEATURES             Location/Qualifiers
     source          1..8863
                     /organism="Chrysanthemum virus R"
                     /mol_type="genomic RNA"
                     /isolate="X6"
                     /isolation_source="Leaves"
                     /host="Chrysanthemum morifolium Ramat."
                     /db_xref="taxon:2116736"
                     /country="Russia"
                     /collection_date="2018"
                     /collected_by="Irina Mitrofanova, Natalia Smykova"
                     /identified_by="Sergei Chirkov"
     gene            67..6288
                     /gene="ORF1"
     CDS             67..6288
                     /gene="ORF1"
                     /codon_start=1
                     /product="replicase"
                     /translation="MALTFRSPIADVITNFDPTINSIIATTAAEHYKRLEEENFSLFN
                     YAMSPQTTQHLINAGIYLSPFSGVPHSHPACKTLENHILYIVLPQYLDNSFYFVGIKD
                     FKLNALKARHRHTNMVQCINRYVTSQDKMRYPSDFVVRHSKPHVGLSRHRMSLESHTL
                     RDLVPELMARSCKKIFLHDELHYWKIDELCTFLEVVQPKVVIGTIVYPPELLKGSKKS
                     LNNWCYTYEVKGRALRFYPDGVRGEGYEQPLNGGYLLECGKITLYDGTVYMVDILCSK
                     FAHHLVALTRGEAAGPTMRSYGPFEATACNGLDPLTRDVTCSFPIPYEVVSKVYRYLK
                     TLRKPDEQSSMAKLTQLLPCPTGEEIVFVQEFSNLVISTNTIKTMISADRLKIFMGKY
                     LSKLPKILADRFATVKELSLHEFIKNLEPFTVDVHLKELKWNNVWTLELRDDGLADEL
                     LDPSRLMEEKYSHGVYDAIPDRKSAGYYVPKEKLAYMRGPLIEIERNVLRNTLAAICY
                     KSLCNSDGTLASINEIGAFFRMICAKPFMRPAKYKVHDLYGSRGAIGLQAYMKSRWAR
                     LIKFYWANIGILWFRSNHKFYQKYLTSVPNSSQTYKSFSRPWGVVVHEIVSNKNVLKK
                     TDNYSWLRCKKTIQEEVRDEKYEEKVEPEHDPETGAASTQTEGPQGKKDSGKEDQPTR
                     DERKNPSEAEHGGTMPPPWCDNNQQEEKHVVKCACELALLIKTDEATRHHKFQTPDQL
                     RNRTAGFYSKHHKGYAYNGGSHESLGWPGWINAWMRLIGVPEFYNCCLVQRYNENAKL
                     GMHSDDEECFVEGGPVFTINIEGHATFLIACKGSHEGEITKFKVGPGDLFEMPEGFQI
                     THKHGVRSTSKNRLSVTFRVMKDDHENKKENPTESNADTYDEGSAGGNGKPEPDGSVP
                     EEPQEGNGGSEHGSAGSASGSQGQGNDGQNQNHSGKKGTEAFTRHFNGCKVSVRKEEF
                     THTYNTIDCGGGGNCFWLCLANDLSCDPCKSKKLALKHDLGSVGANGTAQSCAGDGVY
                     AVDEAIACASSVFRVVIKVYQPELKLMTVFEPAKGERVLYLELSGEHFRIMRIINGCV
                     IKALSSALNRKDSEIMHAIEEHCDSTMIADLWKGVGVDLGVFQSLLELFSIRALIFEG
                     SREVLYNKEGRFEASFEIKGDHIEHVQRKKGACNALFEECGKTYEVKAESLELLNRAG
                     TLLTYESTLARAKRLADSLYTGATGVISSSLFNKKPNLSGQFREKTDSLKREVLAVIG
                     TFGSGKSTILKNFFKINLGRKVLYVSPRRALLEEFQRGVCGELKAQERRSVRKKGQEN
                     WDFMTFETFILKCSNLPSGMAIVLDEIQLYPPGYLDMLCYLTKPGIHLIVAGDPAQSD
                     YDSEKDRAWLHGVEPDHSKLLTGNEYKYIIHSKRMQNSMFEGRLPCTLNVDKTSDANE
                     DFEIRGGIEIIHKLDGKWKECFLVSSFEEKRLIEYYQNDTGKKEEHILTFGESTGLTF
                     NYGCILITQSSEKTNEQRWITALSRFRKSVCFINATGMTLHELLLVYRDRALGRFLGK
                     RASVEDLKKFLPGSPNFAKEYVPSMGAECGSREEKLAGDPWLKTMIDLLQIEDIEEEV
                     SVVSEVAREEWFKTHLPQEELESVRARWVHKILAKEAREVRMGDIVSEQFTDEHSKEK
                     GKQLTNAAERFEAIYPRHRSSDTVTFIMAVRKRLRFSKPTVEMPKLRAAKPYGPMLLK
                     KFLKHVPLKPNKDPILMAKAKMEFEEKKVSKSAATIENHSIRSTRDWLVDIGQIFSKS
                     QICTKFEKRFSAAKAAQSIVCFQHSVLVRFAPYMRYIELKLRESLPERFYIHSGKGLD
                     ELDTWVRANGFDGMCTESDYEAFDASQDQYIVAFEIALMKYLGLPQSLIADYEFIKTH
                     LGSKLGSFAIMRFSGEASTFLFNTMANMLFTFMRYDINSKDSICFAGDDMCASRRLPL
                     SKEYESFLSKLKLKAKVQFTEKPTFCGWNLSPDGIYKKPQLVLERMCIAKETNNLHNC
                     IDNYAIEVSYAYKMGERAVNRMDEEELAAYYNCVRIIIKNKHLLRSNVSEVYSNRAW"
     gene            6316..7005
                     /gene="ORF2"
     CDS             6316..7005
                     /gene="ORF2"
                     /codon_start=1
                     /product="triple gene block protein 1"
                     /translation="MDVLVNLARKFGFHRVSTTLNKPIVFHCVPGAGKSTLIRECCRA
                     DSRFVAVTLGKEDERDLTGVGITKYLGVIPLCEFPLLDEYTLAENLSEGWFAIFGDPI
                     QATNRVVLRANFTCNVSRRFGKCTAQLLRELNFDVIAEGEDIVQISGIYAEDPRDKII
                     YYEQEIGCLLKSHSVEASHISEIIGQTFDSVTFVTASNHPTDRASAYQCLTRHRKNLL
                     ILAPNASYSAT"
     gene            6983..7306
                     /gene="ORF3"
     CDS             6983..7306
                     /gene="ORF3"
                     /codon_start=1
                     /product="triple gene block protein 2"
                     /translation="MPLTPPPDHTKVFIAIAVGFSCALIISLFTRSTLPQVGDQTHSL
                     PHGGWYKDGTKQVFYGKPNKLNSVEKQAFLISQPWFIVIALVALIIVSSLRGPGRCAV
                     CGQGH"
     gene            7306..7497
                     /gene="ORF4"
     CDS             7306..7497
                     /gene="ORF4"
                     /codon_start=1
                     /product="triple gene block protein 3"
                     /translation="MYVYILLSVFVCLVSLYFLHSYSSSSECVILVSGESFKIVNCAI
                     NSDLVELSRTIKPGAWDCL"
     gene            7539..8462
                     /gene="ORF5"
     CDS             7539..8462
                     /gene="ORF5"
                     /codon_start=1
                     /product="Coat protein"
                     /translation="MPTKTEAELAAEAAFAKTAEEAKKRAAEMEAKRREDRGKEPEIG
                     QGSGGQESEEEDKLEAMLDKLVEYRRREYRTSRITNAGYETGRPPMRIPSNMRGDPSN
                     MYNMLSIDDLYAIKPKAVSNNMATTEDMAKIKVSLEALGVPTEEVSRLVAQAAIYCKD
                     TSSSEYMDPRGTFETSAGVISMDAVFAVLKSQGGTLRRVCRLYAAITWNYMLLHEAPP
                     SDWSAMGFKRNERFAAFDCLDYVENSAAIPPKDGLIRKPTSNEYIAHNTYKRIALDRS
                     NRNEAFGNLQTEITGGRFGDEIERNHLRSNK"
     gene            8459..8785
                     /gene="ORF6"
     CDS             8459..8785
                     /gene="ORF6"
                     /codon_start=1
                     /product="Cysteine-rich protein"
                     /translation="MTKDKDLAEALYDCFLNLCGESSIDVCYLIIQKTKDHVPGLGKS
                     SYARRRRAAKVGRCHRCYRVTPGFYYTTRCNGKTCVPGLSSNEKIETYVRTGVTEVIP
                     DVLGRL"
BASE COUNT     2631 a   1794 c   2218 g   2220 t
ORIGIN      
        1 aaaccaaaca taacatgaac atactttaaa taaaacgata aacgtttcat cttaaagtac
       61 gttagcatgg cgctcacttt ccgtagccca atcgcagatg ttattacaaa tttcgatcca
      121 acaatcaact ccataatcgc cactacagcc gctgagcatt acaagagact tgaggaggaa
      181 aatttctcac tattcaacta tgctatgtcc ccacagacaa cacagcattt gataaacgca
      241 ggaatttatc taagcccctt ttctggggtg ccccattctc acccagcctg taagactttg
      301 gagaatcaca tcctgtacat tgtacttccc cagtatttag acaatagttt ttatttcgta
      361 ggtatcaaag attttaaatt aaatgccctt aaggcacgtc acagacacac gaacatggta
      421 cagtgcataa ataggtacgt cacaagccaa gataaaatgc ggtacccctc cgatttcgtt
      481 gttaggcatt ccaaaccgca tgttggctta tcgcggcatc gtatgtcttt agaaagtcat
      541 actttgcgcg atttggtgcc agagttaatg gccaggagtt gcaagaagat cttcctacac
      601 gatgaattac attattggaa gattgatgag ttgtgcactt ttttagaagt ggtacagcca
      661 aaggttgtca ttggcaccat cgtgtatccc ccggaattat tgaagggttc aaagaagagt
      721 ttgaacaatt ggtgctacac ctacgaagtg aaggggcgag cacttaggtt ttatccagat
      781 ggagtgcgag gagaaggata tgagcagcca ctcaatggtg gttatctttt ggagtgcggg
      841 aagattacgc tctatgatgg cacagtttac atggtagaca tactctgtag caaatttgca
      901 caccatctag tcgcacttac ccgcggagaa gcagcagggc ctacaatgag atcctacggc
      961 ccgtttgaag cgaccgcttg caatgggctt gaccccctaa ccagagatgt cacctgcagc
     1021 ttcccgatcc cctatgaagt agtttctaaa gtttataggt atttgaagac actcaggaag
     1081 cctgatgagc aatcgtcgat ggccaagtta actcaattac taccatgccc tacaggtgaa
     1141 gagattgttt ttgtgcaaga attctccaat ttggtgatct ccacaaatac gatcaagact
     1201 atgatcagtg cagataggtt aaagattttc atgggcaagt acttgagcaa attgccgaag
     1261 attttggctg ataggttcgc gactgtcaaa gaattgagcc tgcacgaatt catcaaaaac
     1321 ttggagccat tcacagtgga tgtgcacctt aaagagctca agtggaacaa tgtatggaca
     1381 ctggaattga gggatgatgg gctggctgat gaattacttg atccatcacg attaatggaa
     1441 gagaaatatt cccacggtgt atatgatgcc atacctgatc gaaaaagcgc tggttattat
     1501 gtcccaaagg aaaaacttgc atacatgaga gggcctctta ttgaaataga acgcaatgtc
     1561 ctgaggaaca cgttggctgc catatgttac aaaagtttgt gcaatagcga tggcactcta
     1621 gcttccatca atgaaatagg cgctttcttc aggatgatct gtgccaaacc gttcatgagg
     1681 ccagcaaaat acaaagttca tgatctgtat ggcagtcgtg gagcgatcgg gctccaggcc
     1741 tacatgaaga gccgttgggc acgattgatt aagttctact gggccaacat cgggattcta
     1801 tggttcagaa gcaatcacaa gttctaccag aagtacctca cttcggtgcc caacagtagt
     1861 caaacttaca agtctttttc acgaccatgg ggtgttgtgg tgcatgaaat cgtaagcaac
     1921 aagaacgtgc ttaaaaaaac agataattat tcttggttgc ggtgcaaaaa gacaattcaa
     1981 gaagaagtga gggatgaaaa atacgaggag aaggtggaac ctgagcatga tccagagaca
     2041 ggggcagcaa gtacacaaac agaaggaccc cagggaaaaa aagactccgg gaaagaggac
     2101 caacctacta gagatgagag gaagaatcca agtgaggctg aacatggagg gacgatgcca
     2161 ccaccatggt gtgataacaa tcaacaagag gagaagcacg tggtcaagtg tgcatgtgag
     2221 ctagctttgc tgataaagac cgatgaagca acacgtcatc ataaatttca aacacctgat
     2281 cagctaagga atagaacggc aggattctac tctaagcacc acaaagggta cgcttacaac
     2341 ggtggttcac acgagagtct aggatggcct ggttggataa atgcctggat gcgtttgatt
     2401 ggtgtgcctg agttttacaa ttgctgccta gtgcagcgtt ataatgaaaa tgccaaactc
     2461 gggatgcaca gtgatgatga ggaatgcttc gtcgaggggg gacctgtttt cacgatcaat
     2521 attgaagggc atgcaacctt ccttatagca tgcaaaggct cacacgaggg agaaataacg
     2581 aaatttaagg ttggccctgg agatttgttc gaaatgcctg agggatttca aataactcat
     2641 aaacatggcg ttcgcagcac cagcaagaat aggctctctg tgactttcag ggtaatgaaa
     2701 gatgaccacg agaataagaa agaaaacccg acagaaagca acgcggacac atacgatgaa
     2761 gggagtgctg gtgggaatgg gaaacccgaa ccagatggca gcgtacctga ggagccccaa
     2821 gagggaaacg gtggaagtga gcatggcagt gctggaagcg ctagcggaag tcaagggcaa
     2881 gggaacgatg ggcaaaatca aaaccactct ggtaaaaaag gaacagaggc cttcaccagg
     2941 cactttaatg gctgcaaagt gagtgtgcgc aaagaagaat tcacccacac gtataacact
     3001 atcgattgcg gtggtggagg caattgtttt tggctttgtc tcgcaaatga cttgagttgt
     3061 gacccatgca aaagcaagaa attagctctg aagcatgact tgggctcagt tggtgcaaat
     3121 gggaccgccc aaagctgcgc aggcgatggc gtgtatgctg tcgatgaagc gatcgcatgc
     3181 gcatcaagcg ttttccgagt cgtgattaag gtgtaccagc cagaattgaa attgatgacc
     3241 gtttttgagc ctgcaaaagg agagagggtg ctgtatctgg agctgagtgg tgaacatttc
     3301 agaatcatgc gaataatcaa tggctgcgtc atcaaggctt tgagctccgc cctcaatcgc
     3361 aaggatagcg aaataatgca cgctatagag gagcattgcg actctacaat gatcgctgac
     3421 ctttggaagg gggtaggcgt tgatttgggt gtctttcaat cactgctaga actcttctcg
     3481 ataagggctt tgatttttga ggggtcaagg gaagtgctgt acaacaagga ggggcgtttt
     3541 gaagcttctt ttgagatcaa aggtgaccac atagaacatg tacagaggaa aaaaggggcg
     3601 tgtaatgccc tctttgaaga gtgcgggaag acgtatgaag ttaaagccga atcacttgaa
     3661 ttgttgaata gggcgggcac tttattaact tacgaaagca ccctagctag ggcgaagcga
     3721 cttgctgata gtctttacac cggtgctact ggtgtcatta gttcgtctct ttttaacaag
     3781 aaaccgaacc tttccggcca attcagggaa aaaacagatt cattgaaacg agaggttctg
     3841 gctgtgatcg gtacctttgg gtcaggcaag agcaccatac tcaagaattt cttcaagatc
     3901 aaccttggcc gcaaagtgct atatgtctca ccgcgtaggg cactcctcga agagtttcag
     3961 agaggcgttt gtggagaact taaagcacaa gaacgcagaa gcgtcagaaa gaaggggcag
     4021 gagaattggg atttcatgac cttcgagact tttatactta aatgctctaa tttgccctcc
     4081 ggaatggcca ttgtgctgga tgaaatacaa ttgtacccac caggatacct agacatgcta
     4141 tgttatctga cgaaacctgg tatccacttg attgtagctg gtgatcctgc acaaagtgat
     4201 tacgacagtg aaaaagatcg tgcatggcta catggggtag aaccagatca ctctaagcta
     4261 cttacaggga atgagtacaa gtacatcatc cacagcaagc ggatgcaaaa ctcaatgttt
     4321 gagggtaggc tgccgtgcac tctgaatgtg gataaaacat ctgacgctaa tgaggatttt
     4381 gaaatcaggg ggggcataga gataatacac aaattggatg gcaagtggaa agaatgcttc
     4441 ctggtttcat cttttgaaga aaaacgctta attgagtact atcagaatga tacagggaag
     4501 aaagaagagc acatcctgac tttcggagaa tccaccggcc tcactttcaa ttatggatgc
     4561 attttgataa cgcagagttc tgagaagacg aatgaacagc ggtggatcac agctttaagt
     4621 cgattccgga aaagtgtatg cttcataaat gccacaggga tgaccttgca tgaattattg
     4681 ctagtgtaca gagatagagc gctcggtaga ttcctgggca agcgagctag tgtggaggat
     4741 ctcaagaaat tcttaccagg gagcccaaat ttcgctaaag agtacgtgcc ttcaatgggc
     4801 gcagaatgcg gctctagaga ggaaaaactt gctggagatc cttggctgaa gacaatgata
     4861 gatcttctgc agatagagga tatagaggag gaagtaagtg ttgttagtga agtggcgcgc
     4921 gaggaatggt tcaaaacgca cctacctcag gaagaattag agagcgtgag agcgcggtgg
     4981 gtgcacaaga tcttagccaa agaagcaagg gaggttagga tgggtgatat tgtatccgaa
     5041 caatttactg atgaacatag caaagagaag gggaaacaac taacgaatgc tgccgagcgt
     5101 ttcgaagcaa tatatccaag gcacaggtca agtgacacag taaccttcat catggctgtc
     5161 cgaaagaggt taagattttc taaacccacg gtggaaatgc ccaaactaag ggccgctaaa
     5221 ccctatggac caatgttgct caaaaaattc ttgaagcatg tgcccttaaa acctaacaaa
     5281 gatccgatcc tcatggctaa agcgaaaatg gaatttgaag agaaaaaagt cagcaaatcc
     5341 gccgccacca tcgagaacca cagtattcga tccaccaggg actggctagt ggacattggg
     5401 cagatttttt ctaaaagtca gatatgcacc aaatttgaaa aacgtttcag tgcggcgaag
     5461 gccgcacaat caattgtgtg tttccagcat tccgtactcg ttaggtttgc gccgtacatg
     5521 cgctacatcg aactcaaact aagggaatcg ctacctgaga gattttatat ccactcaggc
     5581 aagggcctag atgagctaga cacttgggta cgcgcgaacg gttttgatgg gatgtgcact
     5641 gagtctgact atgaagcctt cgatgcatct caggaccagt atatcgttgc ttttgaaatt
     5701 gccctcatga agtatttggg tctgcctcag agcttgatcg cagattatga attcatcaaa
     5761 acccatctag ggtctaagtt gggttcgttt gctatcatga ggttttccgg agaagcaagc
     5821 accttcctct tcaacacaat ggcgaacatg ttattcacct tcatgagata cgatatcaat
     5881 agcaaggata gtatatgctt cgccggagac gacatgtgcg cttcaaggcg gttaccacta
     5941 agcaaggagt atgagagttt cctatccaag ttgaaattaa aggccaaagt tcagttcact
     6001 gagaagccta cattctgtgg ttggaatcta tccccagatg gtatttataa gaaaccgcag
     6061 ttagtgctcg agagaatgtg cattgcaaaa gagacgaaca atctgcacaa ctgtattgac
     6121 aattatgcca ttgaggtctc atacgcgtac aagatgggcg agagagcagt caatagaatg
     6181 gatgaggaag aacttgccgc ttactacaac tgcgtgcgca ttatcatcaa gaataaacat
     6241 ctgctgcgct ccaatgtctc ggaggtgtat agtaataggg cttggtagct taggttgttg
     6301 ctagtaaatt gatatatgga tgttttggtt aatttagcta ggaaatttgg ttttcataga
     6361 gttagtacta ctttgaataa gcctattgtt ttccattgtg ttccgggagc tggtaaatcc
     6421 accttaattc gcgagtgctg cagggctgac agtagatttg tggctgtaac tttaggcaaa
     6481 gaagacgaga gggacttgac aggcgttggc ataaccaaat accttggtgt cattccactt
     6541 tgcgaatttc cccttctgga cgagtatacc ttagctgaga atctgtcgga aggttggttt
     6601 gctatcttcg gtgatccgat ccaagctacc aatcgtgtgg ttctcagagc taatttcact
     6661 tgcaacgtga gccgtagatt tgggaagtgc actgcgcaac tgcttaggga gctaaatttt
     6721 gatgtgattg cagagggtga agacatcgtg caaatttctg ggatttacgc ggaggaccca
     6781 cgggacaaaa taatatatta cgagcaagaa attggttgcc tactgaaaag tcactccgtg
     6841 gaagcaagtc acatttctga aataataggc caaacctttg attcagtgac ctttgtgacg
     6901 gctagtaatc atccaacaga tcgtgccagc gcttatcagt gtttaacgag gcatcgcaag
     6961 aatttgctaa ttctggcacc caatgcctct tactccgcca cctgaccata caaaagtgtt
     7021 cattgcaata gcagttggct ttagttgtgc attaattatc agtctattca ctcgtagcac
     7081 tctgccgcaa gtaggtgatc aaactcactc actaccgcac ggcggttggt ataaggacgg
     7141 cacgaaacaa gtgttttacg gaaaaccaaa taaattgaat tctgtcgaga agcaagcttt
     7201 ccttatcagc caaccctggt tcatcgtgat cgctctagta gccttaataa tagtctcaag
     7261 cttaagaggg cctggtaggt gtgcagtgtg cggtcaaggt cattgatgta cgtttacatt
     7321 ttgcttagtg tatttgtgtg tctagtttcg ctttatttct tgcacagtta tagcagttct
     7381 agtgagtgtg tgattctagt ctctggtgag tctttcaaga tagtcaattg cgcaatcaat
     7441 agtgatttag ttgaattgtc acgcacaatc aaaccagggg cttgggactg cctttaggtt
     7501 tacaggctat tgattgttac tgaaatctca aacacaaaat gccgacgaaa actgaggcag
     7561 aactagcagc cgaggctgct ttcgcaaaaa ccgcagaaga agctaaaaag cgcgcagcag
     7621 aaatggaggc caaaagaaga gaagaccgtg gtaaggaacc cgaaatcggc caagggagcg
     7681 gggggcagga atctgaggag gaggataagt tggaagctat gcttgacaaa ctcgtggaat
     7741 atcgccgcag agaatacagg acttcacgga tcaccaatgc cgggtacgag actgggagac
     7801 ccccaatgcg catcccgagt aatatgcgtg gcgacccctc caatatgtac aacatgcttt
     7861 ccatcgatga cttgtatgct atcaagccca aggcagtgtc taataacatg gcgacaacgg
     7921 aggacatggc taagattaaa gtttccttgg aagctctagg tgtgcctaca gaagaagtgt
     7981 cccgactcgt tgctcaggcg gctatttact gcaaagatac aagtagttcg gagtatatgg
     8041 atccaagggg cactttcgag acctctgccg gggttatttc aatggacgca gtttttgcag
     8101 tgcttaagtc ccaaggtggg actttacgac gtgtatgccg actctatgca gcaattacgt
     8161 ggaattacat gttactgcat gaggcacctc catctgactg gtctgcgatg ggctttaaaa
     8221 ggaatgagcg ttttgccgct tttgattgtc tggactacgt cgaaaattct gcagccatac
     8281 ccccaaaaga tgggttgatt cgcaaaccta caagcaatga gtacatcgct cataatacct
     8341 acaagcgaat cgctctggac cgctcgaatc gtaatgaggc tttcggcaat ctgcagacag
     8401 aaatcacagg cgggcgtttt ggcgatgaga ttgagcgcaa tcacttaaga tcgaataaat
     8461 gacgaaagat aaggaccttg cggaggccct gtatgattgt ttccttaatt tgtgtggtga
     8521 gtctagtata gatgtgtgct atttaataat acaaaagacc aaggaccatg ttcctggtct
     8581 tggcaagagc tcctacgcca gacgtaggcg ggcagcaaaa gtgggcaggt gccaccgctg
     8641 ctaccgggta actcctggct tttattatac tactaggtgt aatggtaaga cgtgtgttcc
     8701 tggcttatcc agtaatgaga aaattgagac ctacgtccgt actggagtaa ctgaggtgat
     8761 accagacgtg ctaggtcgtc tataatgttg catataaagc ctaaataata aataagtgtg
     8821 taactataaa aagagtgaag ttttaaagta tttttccttc tta
//
