# Supplementary material for: Highly divergent isolates of chrysanthemum virus B and chrysanthemum virus R infecting chrysanthemum in Russia
Source: PeerJ. 2022 Jan 5;10:e12607. doi: 10.7717/peerj.12607 (PMC8742542; doi:10.7717/peerj.12607)
Supplement: Supplemental Information 9 [file peerj-10-12607-s009.zip › Sequences deposited in GenBank/MZ514907.txt]

LOCUS       BSeq#1                  8858 bp    RNA     linear   VRL 06-JUL-2021
DEFINITION  Chrysanthemum virus R isolate X13.
ACCESSION   BSeq#1
VERSION
KEYWORDS    .
SOURCE      Chrysanthemum virus R
  ORGANISM  Chrysanthemum virus R
            Viruses; Riboviria; Orthornavirae; Kitrinoviricota; Alsuviricetes;
            Tymovirales; Betaflexiviridae; Quinvirinae; Carlavirus;
            unclassified Carlavirus.
REFERENCE   1  (bases 1 to 8858)
  AUTHORS   Chirkov,S., Sheveleva,A., Snezhkina,A., Krasnov,G. and
            Kudryavtseva,A.
  TITLE     Chrysanthemum virus R isolate X13 complete genome
  JOURNAL   unpublished
REFERENCE   2  (bases 1 to 8858)
  AUTHORS   Chirkov,S., Sheveleva,A., Snezhkina,A., Krasnov,G. and
            Kudryavtseva,A.
  TITLE     Direct Submission
  JOURNAL   Submitted (06-JUL-2021) Virology, Lomonosov Moscow State
            University, Leninskie Gory 1-12, Moscow, Moscow 119234, Russia
COMMENT     Bankit Comment: TOTAL # OF SEQS:1
            
            ##Assembly-Data-START##
            Assembly Method       :: Trinity v. 2.11
            Sequencing Technology :: Illumina
            ##Assembly-Data-END##
FEATURES             Location/Qualifiers
     source          1..8858
                     /organism="Chrysanthemum virus R"
                     /mol_type="genomic RNA"
                     /isolate="X13"
                     /isolation_source="Leaves"
                     /host="Chrysanthemum morifolium Ramat."
                     /db_xref="taxon:2116736"
                     /country="Russia"
                     /collection_date="2018"
                     /collected_by="Irina Mitrofanova, Natalia Smykova"
                     /identified_by="Sergei Chirkov"
     gene            62..6283
                     /gene="ORF1"
     CDS             62..6283
                     /gene="ORF1"
                     /codon_start=1
                     /product="replicase"
                     /translation="MALTFRSPIADVITNFDPTINSIIATTAAEHYKRLEEENFSLFN
                     YAMSPQTTQHLINAGIYLSPFSGVPHSHPACKTLENHILYIVLPQYLDNSFYFVGIKD
                     FKLNALKARHRHTNMVQCINRYVTSQDKMRYPSDFVVRHSKPHVGLSRHRMSLESHTL
                     RDLVPELMARSCKKIFLHDELHYWKIDELCTFLEVVQPKVVIGTIVYPPELLKGSKKS
                     LNNWCYTYEVKGRALRFYPDGVRGEGYEQPLNGGYLLECGKITLYDGTVYMVDILCSK
                     FAHHLVALTRGEAAGPTMRSYGPFEATACNGLDPLTRDVTCSFPIPYEVVSKVYRYLK
                     TLRKPDEQSSMAKLTQLLPCPTGEEIVFVQEFSNLVIATNTIKTMISADRLKIFIGKY
                     LSKLPRILAERFETVKELSLHEFIKNLEPFTVDVQLKELKWNNVWTLELRDDGLADEL
                     LDPSRLMEERYSHGVYDAIPDRKSAGYYVQKERLAYMRGPLIEVERNVLRSTLAAICH
                     KSLSNSDGTLASINEIGAFFRMICAKPFMRPAKYKVHDLYGSGGAIGLQAYMKSRWAR
                     LIKFYWANIGILWFRSNHKFYQKYLTSVPDGSQTYKSFSRPWGAVVHEIVSKKIVLKK
                     TDNYSWLRCEKSVKEKVRDIKNETKVETEHGPETGAASTQTEGPQVKKDSGKEEQPAR
                     DERKNPSEAEHGGAMPPPWSDNNQKEEKRVVKCACDLALLIMTDEATRHHKFQTPDQL
                     KNRTAGFYSKNHEGYAYNGGSHGSLGWPGWINAWMRLIGVPEFYNCCLVQRYNENAKL
                     GMHSDDEKCFVEGGPVFTINIEGHATFLVACKGAHEGEITSFKVGPGDLFEMPEGFQM
                     THKHGVRSTSKNRLSVTFRVMKDDNKNKKGNSTESNANTHDEGGAGGNEEPESDGCAP
                     EESQEGSGGREQGSAGSTSGSQGQGKDGQNQDHSGKKGTEAFTRHFNGCKVSVRKEEL
                     THTYNTIDCGGGGNCFWLCLANDLSCDPCKSKKLALKHDLGSVGANETAQSCAGDGVY
                     AVDEAIACASSVFRVVIKVYQPESKLMTVFEPAKGERVLYLELSGEHFRIMRIINGCV
                     IKALSSALNRKDSEIMHAIEEHCDSTMIADLWKGVGVDLGVFQSLLELFSIRALIFEG
                     SREVLYNKEGRFEASFEIKGDHIEHVQRKKGACNALFEECGKTYEVKAESLELLNRAG
                     TLLTYESTLARAKRLADSLYTGATGVISSSLFNKKPNLSGQFREKADSLKREVLAVIG
                     TFGSGKSTILKNFFKINLGRKVLYVSPRRALLEEFQRGVCGELKTQERRCVRKKGQEN
                     WDFMTFETFILKCSNLPSGMAIVLDEIQLYPPGYLDMLCYLTKPGIHLIVAGDPAQSD
                     YDSEKDRAWLHGVEPDHSKLLTGNEYKYIIHSKRMQNSMFEGRLPCTLNVDKTSDANE
                     DFEIRGGIEIIHKLDGKWKECFLVSSFEEKRLIEYYQNDTGKKEEHILTFGESTGLTF
                     NYGCILITQSSEKTNEQRWITALSRFRKSVCFINATGMSLHELLLVYRDRALGRFLGK
                     RASVEDLKKFLPGSPIFAKEYVPSMGAECGSREEKLAGDPWLKTMIDLLQIEDVEEEV
                     SVVSEVAREEWFKTHLPQEELESVRARWVHKLLAKEAREVRMGDIVSEQFTDEHSKEK
                     GKQLTNAAERFEAIYPRHRSSDTVTFIMAVRKRLRFSKPTVEMPKLRAAKPYGPMLLK
                     KFLKHVPLKPNKDPILMAKAKMEFEEKKVSKSAATIENHSIRSTRDWLVDIGQIFSKS
                     QICTKFEKRFSAAKAAQSIVCFQHSVLVRFAPYMRYIELKLRESLPERFYIHSGKGLD
                     ELDTWVRANGFDGMCTESDYEAFDASQDQYIVAFEIALMKYLGLPQSLIADYEFIKTH
                     LGSKLGSFAIMRFSGEASTFLFNTMANMLFTFMRYDINSKDSICFAGDDMCASRRLPL
                     SKEYESFLSKLKLKAKVQFTEKPTFCGWNLSPDGIYKKPQLVLERMCIAKETNNLHNC
                     IDNYAIEVSYAYKMGERAVNRMDEEELAAYYNCVRIIIKNKHLLRSNVSEVYSNRAW"
     gene            6311..7000
                     /gene="ORF2"
     CDS             6311..7000
                     /gene="ORF2"
                     /codon_start=1
                     /product="triple gene block protein 1"
                     /translation="MDVLVNLARKFGFHRVSTTLNKPIVFHCVPGAGKSTLIRECCRA
                     DSRFVAVTLGKEDERDLTGVGITRYLGVIPLCEFPLLDEYTLAENLSEGWFAIFGDPI
                     QATNRVVLRANFTCNVSRRFGKCTAQLLRELNFDVIAEGDDIVQISGIYAEDPRDKII
                     YYEQEIGCLLKSHSVEASHISEIIGQTFDSVTFVTASNHPIDRASAYQCLTRHRKNLL
                     ILAPNASYTAT"
     gene            6978..7301
                     /gene="ORF3"
     CDS             6978..7301
                     /gene="ORF3"
                     /codon_start=1
                     /product="triple gene block protein 2"
                     /translation="MPLTPPPDHTKVFIAIAVGFSCALFISLFTRSTLPQVGDQTHSL
                     PHGGWYKDGTKQVFYGKPNKLNSVEKQAFLISQPWLIVIALVALIIVSSLRGPGRCAV
                     CGQGH"
     gene            7301..7492
                     /gene="ORF4"
     CDS             7301..7492
                     /gene="ORF4"
                     /codon_start=1
                     /product="triple gene block protein 3"
                     /translation="MYVYILLSVFVCLVSLYFLHGYSRSSECVILVSGESFKIVNCAI
                     NSDLVELSRTIKPGAWDCL"
     gene            7534..8457
                     /gene="ORF5"
     CDS             7534..8457
                     /gene="ORF5"
                     /codon_start=1
                     /product="Coat protein"
                     /translation="MPTKTEAELAAEAAFAKTAEEAKKRAAEMEAKRREDRGKEPEAG
                     QGSGGQESEEEDKLEAMLDKLVEYRRREYRTSRITNAGYETGRPPMRIPSNMRGDPSN
                     MYNMLSIDDLFAIKPKAVSNNMATTEDMAKIKVSLEALGVPTEEVSRLVAQAAIYCKD
                     TSSSEYMDPRGTFETSAGVISMDSVFAVLKSQGGTLRRVCRLYAAITWNYMLLHEAPP
                     SDWSAMGFKRNERFAAFDCLDYVENSAAIPPKDGLIRKPTSNEYVAHNTYKRIALDRS
                     NRNEAFGNLQTEITGGRFGDEIERNHLRSNK"
     gene            8454..8780
                     /gene="ORF6"
     CDS             8454..8780
                     /gene="ORF6"
                     /codon_start=1
                     /product="Cysteine-rich protein"
                     /translation="MTKDRNLAEALYDCFLNLCGESSIDVCYLIIQKTKDHVPGLGKS
                     SYARRRRAAKVGRCHRCYRVTPGFYYTTRCNGKTCVPGLSSNEKIETYVRTGVTEVIP
                     DVLGRL"
BASE COUNT     2612 a   1784 c   2241 g   2221 t
ORIGIN      
        1 aaacataaca tgaacatact ttaaataaaa caataaacgt ttcatcttaa agtacgttag
       61 catggcgctc actttccgta gcccaatcgc agatgttatt acaaatttcg atccaacaat
      121 caactccata atcgccacca cagccgctga gcattacaag agactagagg aggaaaattt
      181 ctcactattc aattatgcta tgtccccaca gacaacacag catttgataa acgcaggaat
      241 ttacctaagc cctttttctg gggtgcctca ctctcaccca gcctgtaaga ctttggagaa
      301 tcacatcttg tacattgtac tcccccagta tttagataat agtttttatt tcgtaggtat
      361 taaagatttt aaattaaatg cacttaaggc acgtcacaga cacacaaaca tggtgcagtg
      421 cataaataga tacgtcacta gccaagacaa aatgcggtac ccctccgatt tcgtcgtaag
      481 acattctaaa ccacatgttg gcttatcgcg gcatcgtatg tctttagaaa gtcatacttt
      541 gcgcgatttg gtgcctgagt taatggccag gagctgcaag aagatcttcc tgcacgatga
      601 attacattat tggaagattg atgagttgtg caccttttta gaagtggtgc agcctaaggt
      661 tgttattggc accattgtgt accccccgga attgttaaag ggttctaaga agagtttgaa
      721 caattggtgc tacacctacg aagtgaaggg gcgcgcactt aggttttatc ctgatggagt
      781 gcggggagaa ggatatgagc agccactcaa tggtggttac cttttggagt gcgggaagat
      841 cacgctctat gatggaactg tttacatggt tgatatactc tgtagcaaat ttgcacacca
      901 tctagttgca ctcactcgcg gggaagcagc cgggcctaca atgaggtcct acggcccgtt
      961 tgaggcgacc gcttgcaacg ggcttgaccc cctgaccaga gatgtcactt gcagcttccc
     1021 gatcccctat gaagtggttt ctaaagtcta tagatattta aagacgctca ggaaacctga
     1081 cgagcaatcg tcgatggcca agttaactca attactacca tgccctacag gtgaagaaat
     1141 cgtttttgtg caagaattct ccaatttagt gatcgccaca aacacgataa agactatgat
     1201 cagtgcagat aggttgaaaa ttttcatagg caagtacttg agcaaattgc caaggatttt
     1261 agctgagaga ttcgagactg tcaaagaatt gagcctgcac gaattcatca aaaacttgga
     1321 gccattcaca gtagatgtgc aacttaaaga gctcaagtgg aacaatgtgt ggacacttga
     1381 attgagggat gatgggctgg ctgatgaatt acttgatcca tcacgattga tggaggaaag
     1441 gtattcccac ggtgtatatg atgccatacc tgatcgaaaa agcgctggtt attatgtcca
     1501 gaaggaaaga cttgcgtaca tgagagggcc tcttattgaa gtagaacgca atgtcttgag
     1561 gagcacgctg gctgccatat gccacaaaag tttgagcaat agcgatggca ctttagcttc
     1621 catcaatgaa ataggcgctt tcttcaggat gatctgtgcc aaaccattca tgaggccagc
     1681 aaaatacaaa gttcatgatc tgtatggtag tggaggtgcg atcgggctcc aggcctacat
     1741 gaagagccgt tgggcacgat tgattaaatt ctactgggcc aacatcggaa ttctatggtt
     1801 cagaagtaat cacaagttct accagaagta cctcacttcg gtgcccgacg gtagtcaaac
     1861 ttacaagtct ttctcacggc catggggtgc tgtggtgcat gaaattgtaa gtaaaaagat
     1921 cgtgctcaag aaaacagata attactcttg gttgcggtgc gaaaagtcag ttaaagaaaa
     1981 agtgagggat ataaaaaacg agacgaaggt ggaaactgag catggtccag agacaggggc
     2041 tgcaagtaca cagacagaag gaccccaagt gaaaaaagac tccgggaaag aggaacaacc
     2101 cgctagagac gagaggaaga acccaagtga ggctgaacat ggaggggcta tgccaccacc
     2161 atggagtgac aacaatcaaa aagaggagaa gcgcgtggtc aagtgtgcat gtgatctagc
     2221 gttgctgata atgactgatg aggcaacacg tcatcataaa tttcaaacac ctgatcagct
     2281 aaagaataga acagcaggat tctactctaa gaaccacgaa gggtacgcct acaacggtgg
     2341 ttcacatggg agtctaggat ggccaggttg gataaatgcc tggatgcgtt tgatcggcgt
     2401 gcctgagttt tacaattgct gcctagtgca gcgttataat gaaaatgcta aactcggaat
     2461 gcacagtgat gatgagaaat gctttgtcga gggaggacct gttttcacga tcaacattga
     2521 agggcatgca accttccttg tagcatgcaa aggtgcacac gagggggaaa taacgagttt
     2581 taaggttggt ccaggagatt tatttgaaat gcctgaggga tttcaaatga ctcataaaca
     2641 tggtgttcgc agcaccagca agaataggct ctctgtgact ttcagggtga tgaaggatga
     2701 taataagaat aagaaaggaa actcgacaga aagcaacgcg aacacgcacg atgaaggggg
     2761 tgctggtggg aatgaagaac ctgaatctga tggctgcgca cctgaggagt cccaagaagg
     2821 gagcggtgga agagagcaag gcagtgctgg aagcacaagc ggaagtcaag ggcaaggaaa
     2881 agatgggcaa aatcaagacc actctggaaa aaaaggaaca gaagccttca ccaggcactt
     2941 taatggctgc aaggtgagtg tgcgcaaaga ggaactcacc cacacgtata acactatcga
     3001 ttgcggtggt gggggcaatt gcttttggct ttgtctcgca aatgatttga gttgtgaccc
     3061 atgcaaaagc aagaaattag ctctgaagca tgacttgggc tcagttggtg caaatgagac
     3121 cgcccaaagc tgcgcaggcg atggcgtgta cgctgttgat gaggcgatcg catgcgcatc
     3181 aagcgttttc cgagtcgtga ttaaggtgta ccagccagaa tcgaaactga tgaccgtatt
     3241 tgaacctgca aaaggagaac gggtgctgta tctggagctg agtggcgaac atttcagaat
     3301 catgcgaata atcaatggct gcgtcatcaa ggctttgagc tctgccctca atcgcaagga
     3361 tagtgaaata atgcacgcta tagaggagca ctgcgactcc acaatgatcg ctgacctttg
     3421 gaagggggta ggcgttgatt tgggagtctt tcagtcactg ctagaactct tctcgataag
     3481 agctttgatt tttgaaggat caagggaagt gctgtacaac aaggaggggc gttttgaagc
     3541 ttcttttgag atcaaaggtg accacataga acatgtacaa aggaaaaaag gggcatgcaa
     3601 cgccctcttt gaagagtgcg gaaagacgta tgaagttaaa gccgaatcac ttgaattgtt
     3661 gaatagggcg ggtaccttat tgacttacga aagcacccta gctagagcga agagacttgc
     3721 tgatagtctt tacaccggtg ctacgggtgt cataagttcg tcgctattta acaaaaaacc
     3781 aaacctttcc ggccagttca gggaaaaggc agattcattg aaacgagagg ttctggctgt
     3841 gattggtacc tttgggtcag gcaagagcac catactcaag aatttcttca agatcaacct
     3901 tggccgcaaa gtgctgtatg tctcaccgcg tagggcactc ctcgaagagt ttcagagagg
     3961 tgtttgtggt gaactcaaaa cgcaagaacg cagatgcgtc agaaagaaag ggcaggagaa
     4021 ttgggatttc atgacttttg agacttttat acttaaatgc tcaaatttgc cctccggaat
     4081 ggccattgtg ctggatgaaa tacagttgta cccaccagga tacctcgaca tgctatgtta
     4141 tctgacgaaa cctggcatcc acttgattgt agctggtgat cctgcacaaa gtgattacga
     4201 tagtgaaaaa gatcgcgcat ggctacatgg ggtagaacca gatcactcca agctacttac
     4261 agggaatgag tacaagtaca tcatccacag caagcggatg caaaactcaa tgtttgaggg
     4321 taggctgccg tgcactctga atgtggataa aacttccgac gctaatgagg attttgaaat
     4381 tcgggggggt atagagataa tacacaaatt ggatggcaag tggaaagaat gcttcctggt
     4441 ttcatctttt gaagaaaaac gcttaattga gtactatcag aatgatacag ggaagaaaga
     4501 ggagcacatc ctgactttcg gagaatccac cggcctcacc ttcaattacg gatgcatttt
     4561 gataacgcaa agttctgaga agacgaacga acagcggtgg atcacagcct taagtcgatt
     4621 ccgaaaaagt gtatgcttca taaacgccac agggatgtcc ttgcatgaat tattgctagt
     4681 gtacagagat agagcgctcg gtagattcct gggcaagcga gctagtgtgg aggatctcaa
     4741 gaaattctta ccagggagcc caattttcgc taaggagtac gtgccttcaa tgggcgcaga
     4801 atgcggctct agagaggaaa aacttgctgg agatccttgg ctgaagacaa tgatagatct
     4861 tctgcagata gaggacgtag aggaggaagt aagtgttgtc agtgaagtgg cgcgcgagga
     4921 atggttcaaa acgcacctac ctcaggaaga attagagagc gtgagagcgc ggtgggtgca
     4981 caaactccta gccaaagaag caagggaggt taggatgggt gatatagtgt ctgaacaatt
     5041 caccgatgag catagcaaag agaagggcaa acaactaacg aatgctgccg agcgctttga
     5101 ggcaatatat ccaaggcaca ggtcgagtga tacggtaact ttcatcatgg ctgtccgaaa
     5161 gaggttaaga ttttctaaac ccacggtgga aatgcccaaa ttaagggccg ctaaacccta
     5221 tgggccaatg ttgcttaaaa aattcttgaa gcatgtgcct ttaaaaccta acaaagatcc
     5281 gatcctcatg gccaaagcga agatggaatt tgaagagaaa aaagtcagca agtccgcagc
     5341 taccatcgag aaccacagca ttcgatccac cagggactgg ctggtggaca ttgggcagat
     5401 tttttcaaaa agccagatat gcaccaaatt tgaaaaacgt ttcagtgcgg cgaaagccgc
     5461 acaatcaata gtgtgcttcc agcattccgt actcgtcagg tttgcgcctt acatgcgcta
     5521 catcgaactc aaactaaggg aatcgctacc tgagagattt tatatccact caggcaaggg
     5581 gctggatgag ctagacactt gggtgcgcgc gaacggtttt gacgggatgt gtactgagtc
     5641 tgactatgaa gccttcgatg catctcaaga ccagtacatc gttgcttttg aaattgccct
     5701 catgaagtat ttgggtctgc ctcagagctt gatcgcagat tatgaattca tcaagaccca
     5761 tttagggtct aagttgggtt cgtttgctat catgagattt tccggagaag caagcacctt
     5821 cctcttcaac acgatggcga acatgttatt caccttcatg agatacgata tcaacagcaa
     5881 ggatagtatt tgcttcgccg gagacgacat gtgcgcttca aggcggttac cactaagcaa
     5941 agagtatgag agtttcctgt ccaagttaaa attaaaagcc aaagttcagt tcactgagaa
     6001 acccacattc tgcggttgga atctttcccc agatggtatt tataaaaaac cgcagttggt
     6061 gctcgaaaga atgtgcattg ctaaagagac gaacaatcta cataactgca ttgacaatta
     6121 tgccattgag gtttcatacg cgtacaagat gggcgagaga gcagttaata gaatggatga
     6181 ggaagaactt gccgcttact acaactgcgt gcgcattatt attaagaata aacatttgct
     6241 gcgctccaac gtctcggagg tgtatagtaa tagggcctgg tagcttaggt tgttgctagt
     6301 taattgatat atggatgttt tggttaattt agctaggaag tttggttttc atagagttag
     6361 tactactttg aataagccta tagttttcca ttgtgtaccg ggagctggca aatccacttt
     6421 gattcgcgag tgctgtaggg ctgacagtag atttgtggct gtgactttag gcaaagaaga
     6481 cgagagggat ttgacaggcg ttggcataac cagatacctt ggtgtcattc ccctttgcga
     6541 gtttcccctt ctggacgagt atactttagc tgagaatctg tcggaaggtt ggtttgctat
     6601 cttcggtgat ccgatccaag ctaccaatcg tgtggtgctc agagctaatt tcacttgcaa
     6661 cgtgagtcga aggttcggaa agtgcactgc gcaactgctt agagagttaa attttgacgt
     6721 gattgcagag ggtgacgaca tcgtgcaaat ttctgggatt tacgcagagg acccacggga
     6781 taaaataata tattacgagc aggaaattgg ttgcctactg aaaagtcact ccgtggaggc
     6841 aagtcacatt tctgaaataa taggccaaac ttttgattca gtgacctttg taactgctag
     6901 taatcatcct atagatcgtg ccagcgctta tcagtgttta acaagacatc gcaagaattt
     6961 gctaattctg gcacctaatg cctcttacac cgccacctga tcatacaaaa gtgttcattg
     7021 ctattgcggt tggctttagt tgtgcgctat tcatcagtct attcactcgt agcactctgc
     7081 cacaagtagg tgatcaaact cactcgctgc cacacggcgg ttggtataag gacggaacga
     7141 aacaagtgtt ttacggaaaa ccaaataaat tgaactccgt ggagaagcaa gctttcctta
     7201 tcagccaacc ctggctcatc gtgatcgctc tagtagcctt aataatagtc tcaagcttaa
     7261 gagggcctgg taggtgcgcg gtgtgcggtc aaggtcattg atgtacgttt acattttgct
     7321 tagtgtattt gtgtgtctag tttcacttta tttcttgcac ggttatagca ggtctagtga
     7381 gtgtgtgatt ctagtctctg gtgagtcttt caagatagtc aattgcgcaa tcaatagtga
     7441 tttagttgaa ttgtcacgca caatcaaacc aggggcttgg gactgccttt aggtttacag
     7501 gctattgatt gttaacgaaa tctcaaacac aaaatgccga cgaaaactga ggcagaatta
     7561 gcagccgaag ctgctttcgc aaagaccgca gaagaagcta aaaagcgcgc agcggaaatg
     7621 gaggccaaaa gaagagaaga ccgtggtaaa gaacccgaag ccggtcaagg gagcgggggg
     7681 caggaatctg aggaagagga taaattggaa gccatgcttg ataaactcgt ggaatatcgc
     7741 cgcagagaat acagaacttc acggattacc aatgctgggt acgagacagg gaggccccca
     7801 atgcgcatcc cgagcaatat gcgtggcgac ccctccaata tgtacaacat gctttccatc
     7861 gatgacttgt ttgccatcaa acccaaggca gtatcaaata atatggcgac aacggaagac
     7921 atggctaaga ttaaagtatc cttggaagct ctaggtgtgc ctacagaaga agtgtcccga
     7981 ctcgttgctc aggcggctat ttattgcaag gatacaagta gttcggagta tatggatcct
     8041 aggggtactt tcgagacctc tgccggggtc atttcaatgg actcagtttt tgcagtgctt
     8101 aagtcccaag gtgggacttt acgacgtgta tgccgactct atgctgctat tacgtggaat
     8161 tacatgttac tgcatgaggc acctccatct gattggtctg cgatgggctt caaaaggaat
     8221 gagcgtttcg ccgcttttga ttgtctggac tacgtggaga attctgcagc catacctcca
     8281 aaagatggtt tgattcgcaa gcctacaagt aatgagtatg tcgctcataa tacctacaag
     8341 cgaattgctc tggaccgctc gaatcgtaat gaggctttcg gtaatctgca gacagaaatt
     8401 acaggcgggc gttttggaga tgagattgag cgcaatcact taagatcgaa taaatgacga
     8461 aagataggaa cctcgcggag gccctgtatg attgtttcct taatttgtgt ggtgagtcta
     8521 gtatagatgt gtgctattta ataatacaaa agaccaaaga tcatgtccct ggtcttggca
     8581 agagctccta cgccagacgt aggcgggcag caaaagtggg caggtgccac cgctgctacc
     8641 gggtaactcc tggcttttat tatactacta ggtgtaatgg taagacgtgt gttcctggct
     8701 tatccagtaa tgagaaaatt gagacctacg tccgtactgg agtaactgag gtgataccag
     8761 acgtgctagg tcgtctataa tgttgcatat aaagcctaaa taatagataa gtgtgtaact
     8821 ataaaaagag tgaagtttta aagtattttt ccttctta
//
