# Supplementary material for: Highly divergent isolates of chrysanthemum virus B and chrysanthemum virus R infecting chrysanthemum in Russia
Source: PeerJ. 2022 Jan 5;10:e12607. doi: 10.7717/peerj.12607 (PMC8742542; doi:10.7717/peerj.12607)
Supplement: Supplemental Information 9 [file peerj-10-12607-s009.zip › Sequences deposited in GenBank/MZ514908.txt]

LOCUS       BSeq#1                  8977 bp    RNA     linear   VRL 06-JUL-2021
DEFINITION  Chrysanthemum virus B isolate GS1.
ACCESSION   BSeq#1
VERSION
KEYWORDS    .
SOURCE      Chrysanthemum virus B
  ORGANISM  Chrysanthemum virus B
            Viruses; Riboviria; Orthornavirae; Kitrinoviricota; Alsuviricetes;
            Tymovirales; Betaflexiviridae; Quinvirinae; Carlavirus.
REFERENCE   1  (bases 1 to 8977)
  AUTHORS   Chirkov,S., Sheveleva,A., Snezhkina,A., Krasnov,G. and
            Kudryavtseva,A.
  TITLE     Chrysanthemum virus B isolate GS1 complete genome
  JOURNAL   unpublished
REFERENCE   2  (bases 1 to 8977)
  AUTHORS   Chirkov,S., Sheveleva,A., Snezhkina,A., Krasnov,G. and
            Kudryavtseva,A.
  TITLE     Direct Submission
  JOURNAL   Submitted (06-JUL-2021) Virology, Lomonosov Moscow State
            University, Leninskie Gory 1-12, Moscow, Moscow 119234, Russia
COMMENT     Bankit Comment: TOTAL # OF SEQS:1
            
            ##Assembly-Data-START##
            Assembly Method       :: Trinity v. 2.11
            Sequencing Technology :: Illumina
            ##Assembly-Data-END##
FEATURES             Location/Qualifiers
     source          1..8977
                     /organism="Chrysanthemum virus B"
                     /mol_type="genomic RNA"
                     /isolate="GS1"
                     /isolation_source="Leaves"
                     /host="Chrysanthemum morifolium Ramat."
                     /db_xref="taxon:12165"
                     /country="Russia"
                     /collection_date="2018"
                     /collected_by="Irina Mitrofanova, Natalia Smykova"
                     /identified_by="Sergei Chirkov"
     gene            53..6337
                     /gene="ORF1"
     CDS             53..6337
                     /gene="ORF1"
                     /codon_start=1
                     /product="replicase"
                     /translation="MSLTYRSPLEENVGAYDSSVQAAIASTSANYYREAEVNNFQFFN
                     YYLRPIAKRHLIEAGIYLSPYSAVPHSHAACKTLENHILYNVLPPLVDNRFHFVGIKQ
                     SKLEFLKLRNSKLSTISKINRFVTSADKARYGSDFVKKVSKPHVGFKRHELQVESPTL
                     RDLLPSLKEREAKYLFLHDEIHYWDPKQLITFLEVIKPEVVYATLVYPPEILSGATMS
                     LHKWCYTFKIVGKDLLFYPDGVLSEGYQQKIKNGYLLKARRIVLPNGDVYMVDLIHSK
                     FAHHLISITRGELLSTDIRSFGPFEATACNGLEPLVRNMSNCFPVPYSVVSRTYLYLS
                     TLRKPDVQSSMAKLRQLVDEPTGIEMKFVKDFAALVISASDIQTMICPQRVKLFFGRW
                     CKQLPKFIAAKLELVKTVSLDDFVTFMAPYCFDVQLETVDFNYNSFFPLYDVAEADFG
                     VALPELIDDTFTMGNVAALCDRITRPYIGRHDRAILEKKETLLKIREASLKRLVINLI
                     IRNCFSDGIYEISASKTTVYVYHIFENCSNLLIPLKEVFRKLNNKKWVSESIQIAISH
                     IARRVRLTWFWSKLSWFLSETRLNVWYLGDKPDGKAMPRNFILQFAKVVSSVTESSSG
                     RNLIKRGCPPQLRYCRAKLGECDKCKGTDGKKYADVNKGGDATPAQHAHNPEAKEANE
                     GHEKPTAPADQGEGSCPPAAEEHKTSDFEEVVELPPLVCICGLCIGVSTMRLPSGHNF
                     KAPDQLRKRRAGWYSLGGVPYRYNGGLHTSLGWPDWIRDWMFCNDIDSEYYNCCLYQV
                     YEKGGAIGFHQDNESIFEVGSMVHTCNLEGHASFGIMCTKRATDYDLKPGTHFTMPNN
                     FQLTHRHALLNCSANRASLTFRRMKIPGGEYGEGAQEDATNGGATESDEKNSPSSDEE
                     PPIKNSGNFDGKTEDVPDENTAEEPEKSESTEFKKKGKDSGGTANNFLHELNLELGHL
                     RVRACPAALNRDNFVLHSVAGDGNCFWYSLEKATALQWNSVKEIAARCTFTQSELQKK
                     KEMQFLEGAFAEDEAIICAVTTLKKNIIIYVEEQRAVYEYVGTCCNADNIYLLLRNEH
                     FEYIEPKNSCLLHAIAHALNRQFHEVLTVVERVLGSCMSGETWVGQGIDVADLEFYFG
                     LFDIKACVISGSSAATYNEEGRVVANFILSEGHITYSSKNPSVDIKILKGEQTGLSVS
                     NTSVIELNANGTILTYRAELARARVLADSLEAGSTGIISSKLFNQCPNLGAQIRTDGG
                     FKDSQVCCILGTFGAGKSSLFTEFTKKNPGKGVFYVSPRKALAQEHESKCMSLGKERT
                     GTIGKENKKRGNKERQGVAKHWRTVTFETFLKQVHMVKPGMALIIDEIQLYPPGYLDL
                     VCLLLVDGVHIYVGGDPCQSDYDNERDRAWLSIMRSDVEQLLEGQSYKFNVQSHRFNN
                     ENFRGRLPCEIAEKDAAELHSEEHLLYTGCEELVQIMDEYSKVFLVSSFEEKKIIETH
                     FPVSEQRKVYTFGESTGLNFKVGTIIITNVSAATSEKRWLTALSRFSENVCFVNLLGT
                     DWNGLFGLYKHRALGHFLSKRAQLKDLLDHLPGQPQFQNGFSTLIGRDAGKREEKLVG
                     DPWLKCMIDLGQTEDMEEVELLEEVMQEEWFKTHLPQADLEGVRARWVHKIMLKEARE
                     VRMGDIVSEQFTDDYPKELGTNLTNAAERFETIYPRHRASDTVTFIMAVKKRLRFSRP
                     AVEKAKLQEAKLYGKFLLNEFLKKVPLKQAHNTTMMERAKFDFEEKKTSKSAAIIENH
                     AGRSCRDWLIDVGLIFSKSQLCTKFDNRFRVAKAAQSIVCFQHAVLCRFAPYMRYIEA
                     KLHEALPSRFYIHSGKGLDELNEWVIKGKFEGICTESDYEAFDASQDQYIVAFELALM
                     EYLGLPRDLIEDYAFIKCHLGSKLGNFAIMRFSGEASTFLFNTMANMLFTFLRYNIKD
                     SEHICFAGDDMCASERLCIKKEHEGFLSKLKLKAKVFFVDKPTFCGWHLCSDGIYKKP
                     QLVLERMCIAKEKNNLANCLDNYAIEVSYAYKLGERAVNRMDEEELEAAYNCVRIIIK
                     NKKLLKSDILSFYSSIEKQI"
     gene            6370..7065
                     /gene="ORF2"
     CDS             6370..7065
                     /gene="ORF2"
                     /codon_start=1
                     /product="triple gene block protein 1"
                     /translation="MDVFVKILSDFGFTRLSSSLHLPIVVHCVPGAGKSSCIRALLKA
                     DSRFAAYTLGAPDPCNLDGLCIRIYTGSVDPKCFNILDEYTRFNGEISNFFALFGDPV
                     QSPPRTLHRAHFKSTLSKRFGKCTAQLLRDLGFEVESTKEDAVSIKGLYDFDPVGTVL
                     YYEREIGCLLRAHSIEAYEPEEVVGKTFETVTFVTAENHIPAEARHLVYQCLTRHRTV
                     LHLMTPDASYSTT"
     gene            7043..7366
                     /gene="ORF3"
     CDS             7043..7366
                     /gene="ORF3"
                     /codon_start=1
                     /product="triple gene block protein 2"
                     /translation="MPLTPPPDHTKVLLVAAIGLSIVASILTYSRSTLPQVGDHSHLL
                     PHGGVYKDGTKTIVYGGPRKLNSLEGGFNLPVQPWFLVILLSAAIFLLSYRSGHRRCV
                     CGQCP"
     gene            7357..7551
                     /gene="ORF4"
     CDS             7357..7551
                     /gene="ORF4"
                     /codon_start=1
                     /product="triple gene block protein 3"
                     /translation="MSLSYLDLFLVFGCALAVGVIVNCFLTSSNNCVIEITGEAVRIS
                     GCTFDRTFVDLVKGLKPAKH"
     gene            7606..8553
                     /gene="ORF5"
     CDS             7606..8553
                     /gene="ORF5"
                     /codon_start=1
                     /product="Coat protein"
                     /translation="MPPKPAPGNSEGDPSGTVPTPPPPPPARTAEEARLRLAEMERER
                     ELEQLEEETNPSTPAEDARNIGRLTQLAALLRREQTSVHVTNMALEIGRPALQPPPNM
                     RADPSNMYSQVSTDFLWRIKPQKISNNMATSEDMVKIQVGLEGLGVPTESVKEVIIRL
                     VLNCANTSSSGYQDPKGVIEWDGGAIIADDVVGVITEHSTLRKVCRLYAAVAWNYMHL
                     QQTPPSDWSAMGFHPNVRYAAFDFFDYVENGAAIKPSGGIVPKPTRAEYVAYNTYKML
                     ALNKANNNDTYGNFDAAITGGRQGPTIHNNLNNANNKTL"
     gene            8570..8893
                     /gene="ORF6"
     CDS             8570..8893
                     /gene="ORF6"
                     /codon_start=1
                     /product="cysteine-rich protein"
                     /translation="MDAVVKMLILRKFVEQGNLCPIHLCVDIYKRAFPRCVNKGRSSY
                     ARRRRALELGRCHRCYRVYPPLFPEISRCDNRTCVPGISYNSKVKDYILWGVTEVIPH
                     PGYNF"
BASE COUNT     2576 a   1771 c   2211 g   2419 t
ORIGIN      
        1 caccattctc atcacatata gtcaattaat ctacgatcaa ttactatacg ttatgtcgct
       61 cacttacagg agcccattag aagagaatgt tggtgcatac gactcaagtg ttcaagcagc
      121 tattgccagc acgtcagcta actattacag ggaggcagag gttaacaact tccagttttt
      181 caattactat cttcgcccca tcgcgaagcg ccatttaatt gaagctggta tatacctaag
      241 tccatactcg gcagtaccac attcacacgc tgcatgcaaa acccttgaga accatatatt
      301 gtacaatgtc ttaccaccgc ttgtagataa tagattccac tttgtaggga ttaaacaatc
      361 taagttagaa ttccttaaat taagaaatag taaattaagt accatatcta agattaatag
      421 gttcgtaact agcgcagata aagcaagata cggctctgat ttcgtgaaaa aagtgagtaa
      481 gccgcacgta gggtttaagc gtcatgaatt gcaagtagag tcgccaacct tacgtgatct
      541 cctgccgagc ttaaaggaac gggaggccaa gtatctcttc ctccatgatg agatacatta
      601 ctgggaccca aagcaattaa taacctttct ggaggtcatc aagcccgagg tagtgtatgc
      661 taccttagtg tacccacccg aaatactatc tggagcgaca atgagcttgc acaagtggtg
      721 ctacactttc aagatagttg gcaaggactt acttttttat cctgatggag tactttcaga
      781 gggttaccaa caaaagatca aaaatggtta cctcttaaaa gctaggagga tagtactccc
      841 aaatggtgat gtgtacatgg tggatttaat acacagcaag ttcgcgcatc acctaatttc
      901 tataacaagg ggagagctgt tgagcactga cataaggtca ttcgggccat ttgaagctac
      961 ggcctgtaat ggccttgaac cactggtgcg gaacatgagt aattgcttcc cagtacccta
     1021 ctcagtggtc tcaaggacat acttgtacct cagcactctg cgcaaacccg atgtccaatc
     1081 ctctatggcc aaattacggc aattggttga tgaaccgacg ggcattgaga tgaaatttgt
     1141 taaggatttt gctgctttgg tgatatcggc cagtgatata caaactatga tttgcccaca
     1201 gcgggtgaaa ttattttttg gtcgatggtg caaacaattg cccaagttca tagccgcaaa
     1261 gctagagttg gttaagacag taagcctaga tgattttgtc acttttatgg caccatattg
     1321 ttttgatgta cagttagaaa cggtggactt taattacaat agtttctttc cactatatga
     1381 tgtggctgag gctgattttg gtgtggcatt gcctgaactt atcgatgata ccttcaccat
     1441 gggcaacgtc gcagccttgt gtgatcgcat aaccagacct tatatcgggc gccacgatag
     1501 agctattctt gagaaaaagg aaactctctt gaagataagg gaagctagct tgaaacgttt
     1561 agtgattaat ctgatcatta ggaattgttt ctcagacggg atatatgaga taagcgcgag
     1621 caagacgact gtctacgtat accatatctt tgagaattgc tcaaacttgc tcataccact
     1681 caaagaagtg tttaggaagc ttaataataa aaaatgggtg agtgaatcta tacagatcgc
     1741 catcagccat atagcaagga gggtgagact cacatggttt tggagcaagt tatcctggtt
     1801 cctctctgag acccgcctca atgtttggta cctaggagat aaaccagatg gtaaggcgat
     1861 gcccaggaac ttcatcctcc agtttgccaa ggtcgtaagc agcgtaacag aatcaagcag
     1921 tgggcgaaat ctgattaagc gaggatgtcc accacaattg agatactgta gagccaaatt
     1981 gggtgaatgt gacaagtgca agggcactga tggtaagaaa tatgcggatg tcaacaaagg
     2041 tggggatgct acgcctgcgc aacatgctca caaccctgag gcgaaagaag ctaatgaggg
     2101 gcatgaaaaa cctactgcgc cagctgatca aggagaagga agttgtccgc ctgcagcgga
     2161 ggaacataaa acatcggact ttgaggaggt tgtggaactg ccaccactgg tatgcatttg
     2221 tggcttgtgc attggtgtaa gcacaatgcg gctaccatca gggcataatt tcaaagcgcc
     2281 tgatcaactt cgtaagagaa gagcagggtg gtatagttta ggtggagttc catatcgcta
     2341 caatggtggg ttacacactt cactaggttg gcccgattgg ataagggact ggatgttttg
     2401 caatgatatt gattctgaat actacaattg ctgcctttat caggtttatg agaagggtgg
     2461 tgcaatcggt tttcaccaag ataatgaatc aatttttgaa gtggggagta tggtgcacac
     2521 ctgcaatctg gaaggtcatg caagttttgg gatcatgtgc actaaacgtg caactgatta
     2581 tgatctcaaa cctggaactc actttacgat gccaaataat ttccaactaa ctcacaggca
     2641 tgcgcttctc aattgctctg caaatcgcgc ctcattgaca tttaggcgaa tgaaaattcc
     2701 tgggggtgag tatggagaag gtgcacaaga agatgcaaca aatggaggtg ctaccgaaag
     2761 tgatgaaaag aacagtccgt cgagtgatga agaacctcca attaaaaatt caggtaattt
     2821 tgatgggaaa actgaagacg taccggatga aaacacagct gaagagcctg aaaagtctga
     2881 gtcaactgag ttcaaaaaga aagggaaaga cagtggaggt acggcaaata atttcctgca
     2941 tgagttaaat ctcgaactag ggcacctaag ggtccgggct tgccccgcag ctctaaatcg
     3001 agacaatttt gtcctacata gtgtagcagg tgatggcaat tgcttttggt atagcctgga
     3061 aaaagctaca gctctccaat ggaacagcgt taaagaaatc gcagcccgct gcacattcac
     3121 acagtctgag ttgcagaaaa agaaagagat gcaattcctc gagggagcct tcgcagagga
     3181 tgaagcaatt atatgtgctg tgactacact taagaaaaac atcataatct atgtggagga
     3241 gcagagagct gtgtatgaat atgttggtac atgctgtaat gcagataaca tttatctact
     3301 tttgcgaaat gaacacttcg agtacattga gcctaagaac agttgcctct tacacgcgat
     3361 agctcatgcg ttgaaccggc aattccatga agtacttaca gtggttgaac gtgttttggg
     3421 ctcatgcatg agcggggaaa cttgggtagg tcaggggatt gatgtggcag accttgagtt
     3481 ttactttggc ctgttcgata ttaaggcatg tgtcatttca ggatcaagtg ctgcaacgta
     3541 taatgaggaa gggagagttg tagccaattt tatactgagt gagggccaca taacatactc
     3601 aagtaagaat ccctcagtgg atataaagat tctcaagggt gagcaaacag gtctcagtgt
     3661 gtccaacact agtgtgattg aacttaatgc caatgggaca atattgacct atagagctga
     3721 attggcgcgt gctcgagtct tggctgatag tctggaggct ggaagcacag gaataatctc
     3781 atcaaaatta ttcaaccaat gtccaaactt gggagctcag atacgcacag atggtggctt
     3841 caaggattct caggtttgtt gcatactagg tacgttcggg gcgggtaaga gtagcctctt
     3901 cacagaattc acgaagaaaa atccagggaa gggcgttttc tatgtgtcgc ccagaaaggc
     3961 tctcgcacaa gaacacgagt caaaatgcat gtccttaggg aaagaaagga ccgggaccat
     4021 aggcaaggag aataagaaac gcggtaataa ggaaaggcaa ggtgtagcaa agcactggag
     4081 aactgtaaca tttgaaacct tcttaaagca agtgcatatg gtgaagcctg gtatggctct
     4141 aattattgat gagattcaac tgtacccccc tgggtatctg gatctagtct gcctccttct
     4201 ggttgatggt gtgcatatat atgttggagg tgatccgtgc cagagtgatt atgataatga
     4261 acgtgatcga gcatggttaa gcataatgag gagtgatgtg gaacaactgc ttgaaggtca
     4321 aagctataaa ttcaatgtgc agagccatcg cttcaataat gagaatttca ggggccggtt
     4381 gccttgcgag attgccgaga aagatgctgc ggagctacac tcagaagagc atttgttgta
     4441 tacagggtgt gaggagttag tacagatcat ggacgaatat agtaaggtct ttctcgtttc
     4501 atctttcgag gaaaagaaaa ttatcgagac ccatttcccc gtgagcgagc agcggaaagt
     4561 atacacgttt ggtgaatcca ctggtttgaa ttttaaagtg ggaaccataa tcattacgaa
     4621 tgtctctgct gccacctcag agaagcgctg gttgacagcc ctgagccgtt ttagcgagaa
     4681 tgtctgtttc gtcaacctct tgggtactga ttggaatggt ctatttggct tgtataaaca
     4741 ccgagcttta ggtcacttcc ttagcaagag ggcgcagttg aaagatctat tggaccatct
     4801 accaggccaa ccacagtttc agaatggttt ttcaacgtta ataggtagag acgcgggaaa
     4861 aagggaagaa aaactcgttg gtgatccatg gcttaagtgc atgattgatc taggtcagac
     4921 agaggatatg gaggaagtgg agctccttga ggaggttatg caagaagagt ggttcaagac
     4981 tcacctacct caggctgatc tggaaggcgt acgtgcaagg tgggtacata agataatgct
     5041 caaagaggca agggaagtgc gaatgggcga tattgtgtct gaacaattca cagatgatta
     5101 tcccaaagaa ttggggacta acctcacgaa tgcagctgag cgtttcgaaa ccatttaccc
     5161 tagacataga gcttcagata ccgtgacttt cataatggct gttaaaaaaa ggttgaggtt
     5221 ttcacgcccg gctgtcgaga aggcaaaact tcaggaagcc aaactgtatg ggaagttcct
     5281 tctgaatgag tttctcaaga aagtaccatt gaagcaagct cacaacacta ccatgatgga
     5341 gcgtgccaag tttgatttcg aggagaagaa aacgagcaaa agtgcggcca ttatagagaa
     5401 tcatgctggt cgatcgtgta gagactggtt gattgatgta gggcttattt tctccaaaag
     5461 tcaattatgc acaaaatttg ataatagatt tagggtcgcg aaggcggcac agagcatagt
     5521 ttgcttccaa cacgccgtac tttgccgttt cgcgccttat atgcgctaca ttgaagctaa
     5581 actccatgag gcgctgccta gcagattcta tatacactcg gggaagggtc tggatgagct
     5641 caatgagtgg gttatcaagg gtaaattcga gggcatctgc acggaatcgg attatgaggc
     5701 tttcgacgca tctcaggacc agtatattgt tgcttttgag ttggccctaa tggagtatct
     5761 aggattacca agggacttaa ttgaggatta tgcatttatc aagtgtcatt tagggtccaa
     5821 attgggtaat ttcgcgatca tgcggttttc cggggaggct agtacttttc tgttcaatac
     5881 tatggccaac atgctcttca ctttcttgcg ctacaatatt aaagacagcg agcacatctg
     5941 ctttgctggg gatgacatgt gtgcgtccga acgcctgtgc attaagaaag agcatgaggg
     6001 ttttttgagc aaattaaagt tgaaagccaa agttttcttt gtggataaac ctactttttg
     6061 tggatggcat ctatgttccg atgggatata taagaaaccg cagttggttc tggaacgtat
     6121 gtgtattgcc aaagagaaga acaatctagc caattgtttg gacaattatg ccattgaggt
     6181 ttcttacgcc tataaacttg gtgagcgagc cgttaatagg atggatgagg aggagttgga
     6241 agctgcctac aattgcgtca ggataatcat caagaataag aagctcctaa agtccgatat
     6301 tcttagcttc tactctagca tcgagaaaca aatttaaata cgcttaggtt gtagctatag
     6361 gattgttata tggatgtgtt tgtaaagatt ttgagtgatt ttggtttcac ccgtttgagt
     6421 agtagtttac atttacctat tgtcgtgcat tgtgtacccg gagcgggtaa aagtagttgc
     6481 attcgcgcgc tgttaaaagc cgattcaagg ttcgcggcat acactttggg tgcacctgat
     6541 ccctgcaact tggacggctt atgcatcaga atttacacag gttcggttga tccaaagtgc
     6601 tttaatatcc ttgacgaata cacacgcttt aacggtgaaa ttagtaactt cttcgcgctt
     6661 ttcggagatc cggtacagag ccccccacgt accttgcata gagctcattt caaatccaca
     6721 ctcagtaagc gtttcggcaa gtgcactgcg caactcctcc gggatcttgg ttttgaggta
     6781 gaaagcacga aagaggacgc tgttagcatc aaggggttgt acgatttcga tcctgtaggc
     6841 acggtccttt attacgagag ggaaataggc tgcttattga gagcccattc cattgaagct
     6901 tacgagcctg aggaggttgt cgggaagact ttcgaaacag tcactttcgt cactgctgag
     6961 aatcacatac ccgccgaagc tagacacttg gtttaccagt gcctcacacg acaccgcaca
     7021 gtgctacatc tcatgacacc tgatgcctct tactccacca cctgatcaca cgaaagttct
     7081 cctggtcgcg gctattggct taagtatcgt ggcttctata ttgacctaca gtagaagtac
     7141 actccctcag gtcggtgatc attcacactt attgccacac ggtggtgtgt ataaagatgg
     7201 gacaaaaact atcgtttacg ggggtcccag gaaattgaac tctctcgaag gtggattcaa
     7261 cttaccagtg caaccgtggt tccttgtaat cttattaagc gctgctatat tcttacttag
     7321 ttatcgtagt ggacatcgta ggtgtgtttg tggtcaatgt ccttgagtta tttagacctg
     7381 ttcttagtct ttgggtgtgc tttagctgta ggtgtcatag taaattgctt tttaactagc
     7441 tctaataatt gtgtgattga aataactggt gaggctgtga ggatatctgg ctgcactttt
     7501 gatagaactt ttgttgatct cgtgaaggga cttaagccgg ctaagcatta gtgattactc
     7561 ttaggtttgt gagtggttag atcgttatat ttgaaataag tcacaatgcc tcccaaaccg
     7621 gctccaggaa attctgaagg tgatccgagc gggactgtac caactccacc tccgccccca
     7681 ccagcgcgaa ctgcggaaga ggctagattg aggctagctg agatggaacg tgagcgcgag
     7741 ctagagcaac tggaagaaga gacaaatcca agcaccccgg cagaagacgc gaggaatatc
     7801 ggccgtttaa cccaacttgc ggcactgctg aggagggaac aaacgagtgt acacgtaacg
     7861 aatatggctt tggaaattgg tagaccagct cttcagccac ctcccaacat gcgagcggat
     7921 ccctcaaaca tgtacagtca ggtatcaacc gatttcctat ggaggattaa gccacagaag
     7981 atttccaaca acatggctac atccgaggat atggtgaaga tacaggtggg ccttgagggc
     8041 cttggggtac ctactgagtc agtcaaagag gtgatcatcc gtctagtgct caattgtgcg
     8101 aacacaagca gttcaggcta tcaagaccca aaaggggtga tcgagtggga cggtggtgca
     8161 atcattgctg acgatgttgt aggagtcatc actgaacata gtactctaag aaaggtatgc
     8221 cgtttgtatg cagctgtcgc atggaactac atgcatttac aacagacacc accttctgat
     8281 tggtctgcta tgggttttca tccaaacgtc aggtatgctg cctttgactt tttcgactat
     8341 gtcgagaatg gggctgcaat caagccaagt ggtggcatag tacccaagcc cacacgtgca
     8401 gagtatgttg cgtacaatac ctacaagatg ctagctctca ataaggccaa caataatgat
     8461 acctatggca atttcgatgc tgctatcact ggggggaggc aaggaccaac tattcacaac
     8521 aatctgaaca atgcgaataa taaaacattg taaaagaagt gattgatcga tggatgctgt
     8581 tgtgaaaatg ttgattttac gtaagtttgt cgaacagggt aatttgtgtc ctatccattt
     8641 gtgtgttgat atttacaagc gtgcttttcc taggtgtgtg aataaaggta gatcctctta
     8701 tgctagacgt cggcgagcct tagagcttgg ccggtgccat agatgttaca gggtctatcc
     8761 acctttgttt cccgagattt ctaggtgcga taatcgcact tgtgtgcctg gtatttctta
     8821 taatagtaaa gtaaaagatt atatcctttg gggagtaact gaggtgatac cccacccggg
     8881 atataacttt taaagttgta gctgcttcta aagcctaaat aatatatatg gttgtagctt
     8941 tataaatcag tgagttttaa tatatttttc cttactt
//
