# Supplementary material for: Highly divergent isolates of chrysanthemum virus B and chrysanthemum virus R infecting chrysanthemum in Russia
Source: PeerJ. 2022 Jan 5;10:e12607. doi: 10.7717/peerj.12607 (PMC8742542; doi:10.7717/peerj.12607)
Supplement: Supplemental Information 9 [file peerj-10-12607-s009.zip › Sequences deposited in GenBank/MZ514909.txt]

LOCUS       BSeq#1                  8976 bp    RNA     linear   VRL 06-JUL-2021
DEFINITION  Chrysanthemum virus B isolate GS2.
ACCESSION   BSeq#1
VERSION
KEYWORDS    .
SOURCE      Chrysanthemum virus B
  ORGANISM  Chrysanthemum virus B
            Viruses; Riboviria; Orthornavirae; Kitrinoviricota; Alsuviricetes;
            Tymovirales; Betaflexiviridae; Quinvirinae; Carlavirus.
REFERENCE   1  (bases 1 to 8976)
  AUTHORS   Chirkov,S., Sheveleva,A., Snezhkina,A., Krasnov,G. and
            Kudryavtseva,A.
  TITLE     Chrysanthemum virus B isolate GS2 complete genome
  JOURNAL   unpublished
REFERENCE   2  (bases 1 to 8976)
  AUTHORS   Chirkov,S., Sheveleva,A., Snezhkina,A., Krasnov,G. and
            Kudryavtseva,A.
  TITLE     Direct Submission
  JOURNAL   Submitted (06-JUL-2021) Virology, Lomonosov Moscow State
            University, Leninskie Gory 1-12, Moscow, Moscow 119234, Russia
COMMENT     Bankit Comment: TOTAL # OF SEQS:1
            
            ##Assembly-Data-START##
            Assembly Method       :: Trinity v. 2.11
            Sequencing Technology :: Illumina
            ##Assembly-Data-END##
FEATURES             Location/Qualifiers
     source          1..8976
                     /organism="Chrysanthemum virus B"
                     /mol_type="genomic RNA"
                     /isolate="GS2"
                     /isolation_source="Leaves"
                     /host="Chrysanthemum morifolium Ramat."
                     /db_xref="taxon:12165"
                     /country="Russia"
                     /collection_date="2018"
                     /collected_by="Irina Mitrofanova, Natalia Smykova"
                     /identified_by="Sergei Chirkov"
     gene            53..6337
                     /gene="ORF1"
     CDS             53..6337
                     /gene="ORF1"
                     /codon_start=1
                     /product="replicase"
                     /translation="MSLTYRSPLEENVGAYDSSVQAAIASTSANYYREAEVNNFQFFN
                     YYLRPIAKRHLIEAGIYLSPYSAVPHSHAACKTLENHLLYNVLPPLVDNRFHFVGIKQ
                     SKLEFLKLRNSKLSTISKINRFVTSADKARYGSDFVKKVSKPHVGFKRHEFQVETPTL
                     RDLLPSLKEREAKYLFLHDEIHYWDPKQLITFLEVIKPEVVYATLVYPPEILSGATMS
                     LHKWCYTFKIVGKDLLFYPDGVLSEGYQQKIKNGYLLKARKIVLPNGDVYMVDLIHSK
                     FAHHLISITRGELLSTDIRSFGPFEATACNGLEPLVRNVSNCFPVPFSVVSRTYLYLS
                     TLRKPDVQSSMAKLRQLVDEPTGIEMKFVKDFAALVISTSDIQTMICPQRVKSFFGRW
                     CKQLPKLIAARLDVVKTVSLDDFVTFMAPYSFDVQLETVDFNYDSFFPLYDVAEADFG
                     VALPELIDDTFIMGKVAALCDRATNPYIGRHDRAIVEKRETLLKIREASLKRLVINLI
                     IRNCFSDGIYHISASKTTVYIFHIFENCSNLLVPLKEVFRKLNNKQWVSGAIQIAVSH
                     MARKVKTSWFWNKLLWFLTETRLNVFCIDDKPEGKSMPRNFILQFAKVVSGATGSNNK
                     RDLIKRGCPPQFRYCRAKLGECDRCKGTEGKSAAEMESGGGTVPTQHHPEPESNGTNG
                     GDARPEAPADQENKDCPPEVEEHEIPGFEEVVELPPMICACGLCISVSTMRLPSEHNF
                     KAPDQLRKRKAGWYSVGGTPYNYSGGSHVSLGWPGWIKDWMFCNGIDSNYYNCCLYQV
                     YEKGGAIGFHQDNESIFEVGSMVHTCNLDGYASFGIMCDKRATDYDLKPGTHFTMPSN
                     FQITHKHALLSCSAGRASLTFRRMKISESEHKEDCTDDSAHNGASQERPNDTPTGNEG
                     PTADSPGGASKQTAHTPEEDKTEEPEIPISSGGGTHEGTNGGASNDFLHEFNLELGYV
                     RIRAGPAALNRNNFVQHSVAGDGNCFWYSLEKATALQWHSVKEIAGRCIFKQADLQKR
                     KEMQFQTGAFAEDEAIICAVATLNKNIIVYVEEQKAVYEYVGARGCADSIYLLLRDEH
                     FEYIEPKNSCLLHAIAHALNRQFHEVLTVVERVLGSCLSGEAWVGQGIDLADLEFYFG
                     LFDIRACVISGSNAAIYNEEGRVVANFILSEGHIAYSGKNPSVDIKILKGEQTGLSVS
                     NTSVIELNAKGTMLTYRAELARARVLADSLEAGSTGITSSRLFNQCPNLGTQIRMDGG
                     FRDSQICCILGTFGAGKSSHFTEFTKKNPGKGVFYVSPRKALAQEHEAKCLSLGRVGA
                     GGLGQTARKRGAKERQGVAKHWRTLTFETFLKQVHMVKPGMALIIDEIQLYPPGYLDL
                     VCHLLVDGVHIYVGGDPCQSDYDNERDRAWLSTMRSDVEQLLDGQSYKFNVQSHRFNN
                     ENFRGRLPCEIIEKVTKEPLLEEHLLYTGCEELVQIMEEYSKVFLVSSFEEKKIVETH
                     FPMDDQRKVYTFGESTGLNFRFGTIIITNVSAATSEKRWLTALSRFSENICFVNLLGT
                     DWSGLFGVYKHRALGHFLSKSAQLKDLLDHLPGQPQFQSGFTAFVGKDAGKREDKLIG
                     DPWLKCMIDLGQTEDVEEVELLEEVMQEEWFKTHLPQADLEGVRARWVHKIMLKEARE
                     VRMGDIVSEQFTDDYPKDLGTNLTNAAERFETIYPRHRASDTVTFIMAVKKRLRFSRP
                     AVERAKLQDAKLYGKFLLNEFLKKVPLKQAHNAAMMERAKFDFEEKKTSKSAATIENH
                     AGRSCRDWLIDVGLIFSKSQLCTKFDNRFRVAKAAQSIVCFQHAVLCRFAPYMRYIEA
                     KLHEVLPSRFYIHSGKGLEELNEWVIKGKFEGICTESDYEAFDASQDQYIVAFELALM
                     EYLGLPRDLIEDYAFIKCHLGSKLGNFAIMRFSGEASTFLFNTMANMLFTFLRYNIKD
                     SEHICFAGDDMCASERLCIKKEHEGFLNKLKLKAKVFFVDKPTFCGWHLCPDGIYKKP
                     QLVLERMCIAKEKNNLANCLDNYAIEVSYAYKLGERAVNRMDEEELEAAYNCVRIIIK
                     NKKLLKSDILGFYSSIEKQI"
     gene            6370..7065
                     /gene="ORF2"
     CDS             6370..7065
                     /gene="ORF2"
                     /codon_start=1
                     /product="triple gene block protein 1"
                     /translation="MDVFVKILSDFGFTRLSSSLHLPIIVHCVPGAGKSSCIRALLKA
                     DSRFVAYTLGVPDPCNLDGLCIRAFPGSVDPKSFNILDEYTRFNGDTSNFFALFGDPV
                     QNPPRNLFRAHFKSVLSRRFGKCTAQFLRDLGFEVEGSKEDLVSIRGLYDFDPVGTVL
                     YYEKEIGCLLRAHSIEAYEPEEVVGKTFETVTFVTAENHIPAEARHLVYQCLTRHRSV
                     LHLMTPDASYTST"
     gene            7043..7366
                     /gene="ORF3"
     CDS             7043..7366
                     /gene="ORF3"
                     /codon_start=1
                     /product="triple gene block protein 2"
                     /translation="MPLTPPPDHTKVLLVAAIGLSIVASILTYSRSTLPQVGDHSHLL
                     PHGGVYKDGTKTIVYGGPRKLNSLEGGLNLPVQPWFLVILLSAAIFLLSCRSGHRRCI
                     CGQCP"
     gene            7357..7551
                     /gene="ORF4"
     CDS             7357..7551
                     /gene="ORF4"
                     /codon_start=1
                     /product="triple gene block protein 3"
                     /translation="MSLSYLDLLLAFGCVLAVGVIINCFLASSNSCVIEITGEAVRIS
                     GCTFDRTFVDLVKGLKPAKH"
     gene            7606..8553
                     /gene="ORF5"
     CDS             7606..8553
                     /gene="ORF5"
                     /codon_start=1
                     /product="Coat protein"
                     /translation="MPPKPAPGNSEGDQSVSTPIPPPPPPARTAEEARLRLAEMERER
                     EQEQLPEETIVNSPAEDARNISRLTQLAELLRREQTNVHVTNMALEIGRPALQPPPNM
                     RGDPSNMYSQVSTDFLWKIKPQRISNNMATSEDMVKIQVALEGLGIPTESVKEVIIRL
                     VLNCANTSSSGYQDPKGVIEWDGGAIIADDVVGVITEHSTLRKVCRLYAAVAWNYMHL
                     QQTPPSDWSAMGFHPNVKYAAFDFFDYVENGAAIRPSGGIVPKPTRAEYVAYNTYKML
                     ALNKANNNDTFGNFDTAITGGRQGPAIHNNLNNANNRTL"
     gene            8569..8892
                     /gene="ORF6"
     CDS             8569..8892
                     /gene="ORF6"
                     /codon_start=1
                     /product="cysteine-rich protein"
                     /translation="MDVIVKMLILRKFVEQGNTYPIHLCVDIYKRAFPRSVNKGKSSY
                     ARRRRARKIGRCHRCYRVFPPLFPELSRCDNRTCVPGISYNSKVRDHILWGVTEVIPH
                     PGYNF"
BASE COUNT     2462 a   1811 c   2286 g   2417 t
ORIGIN      
        1 caccattctc atcacatata gtcaattaat ctacgatcaa ttactatacg ttatgtcgct
       61 cacatacagg agcccgttag aagagaatgt tggtgcatat gactcaagtg ttcaagcagc
      121 tattgccagc acatcagcta attattacag ggaggcagag gttaacaact tccagttctt
      181 caattattat cttcgcccca ttgcgaagcg ccacttaatt gaagctggta tatacctaag
      241 tccatactcg gcagtaccac attcacacgc tgcatgcaaa acactcgaga accatttatt
      301 gtacaatgtg ttaccaccgc ttgtagataa tagattccat tttgtaggga taaaacaatc
      361 taagttagaa ttccttaaat taagaaatag caagttaagt actatatcca aaataaatag
      421 attcgtgact agtgctgata aagcaaggta cggctccgat tttgtgaaga aggtaagtaa
      481 accacatgtg gggtttaagc gccatgaatt tcaggtggag acacctactt tgcgggacct
      541 tctaccaagt ttaaaggaac gggaggctaa gtaccttttc ctccacgacg agatacatta
      601 ttgggaccct aagcaattaa taactttttt ggaggttatc aagccagaag tggtgtatgc
      661 tactttagtg tacccacctg agatactgtc aggagctacg atgagcttgc acaagtggtg
      721 ctacacattc aagattgttg gtaaggactt acttttctat cctgatgggg tcctatcaga
      781 gggttaccaa cagaagatca aaaatggcta cctcttaaag gccaggaaaa tagtgctgcc
      841 aaatggcgat gtgtatatgg tagatttaat acatagcaag tttgcgcacc acctgatttc
      901 cataacgcgg ggcgaattgt tgagtactga cataaggtct tttggaccgt ttgaggcaac
      961 ggcttgcaat ggccttgagc ctctagtaag gaatgtgagt aattgcttcc cagtaccttt
     1021 ttcagttgta tcacgtacat acttatacct cagtaccctg cgaaagcctg atgtccagtc
     1081 atccatggct aaactacgtc aactagttga tgaacccacg ggcattgaaa tgaaatttgt
     1141 caaggatttt gctgccttag tgatatcgac cagtgatatt caaaccatga tttgcccaca
     1201 gcgggtaaag tctttttttg gtcggtggtg caaacaattg ccaaaattaa tcgccgcacg
     1261 gttggatgta gttaagacag tgagtcttga tgattttgtg actttcatgg ccccctacag
     1321 ctttgatgta cagctggaaa ctgtggattt taattatgat agcttctttc cactgtatga
     1381 tgtcgctgaa gcagattttg gtgtggcgct cccagagctt attgatgata cgttcatcat
     1441 gggtaaggtc gcggctttgt gcgaccgtgc tacgaaccct tacatcggac gccacgatag
     1501 ggccatcgtg gaaaaacggg aaacccttct aaagattagg gaagctagct tgaagcgtct
     1561 agtgattaat ttgattatta gaaattgctt ctccgatggg atttaccaca taagcgcgag
     1621 caagacaact gtttacatat ttcatatatt cgaaaattgc tcgaatttgc ttgtaccact
     1681 taaggaggtg tttagaaagc ttaataataa gcagtgggtg agtggggcca tacaaattgc
     1741 tgtcagtcat atggcaagga aggtaaagac ttcatggttc tggaataaat tgctctggtt
     1801 tctcacggag acacgcctca atgttttttg catagatgat aaaccagaag gtaaatccat
     1861 gcctaggaat ttcattctcc aattcgctaa ggttgttagt ggtgccacag gctccaataa
     1921 taagagggat ttaatcaaac gtgggtgccc accacaattc agatattgta gagctaaatt
     1981 gggtgaatgt gatcggtgca aaggaactga gggaaagagc gccgctgaaa tggaatcagg
     2041 gggaggcacg gtaccgacac aacatcaccc agaacctgaa tcaaatggaa ccaatggggg
     2101 ggatgcaagg cccgaagctc cagctgatca agaaaataaa gactgtccac cggaggttga
     2161 ggaacatgaa atcccaggtt tcgaggaggt tgtggagcta ccaccgatga tttgcgcctg
     2221 tggtttgtgt atcagcgtca gcaccatgcg tttgccatca gaacacaatt tcaaagcgcc
     2281 tgatcagtta cggaagagga aagccggctg gtacagcgtg ggtggaaccc cctataacta
     2341 tagcggtggg tcgcatgtct cgttaggttg gcctggttgg atcaaggatt ggatgttttg
     2401 taatggtatt gactctaatt actacaattg ctgcctctat caggtctacg agaagggagg
     2461 tgcaatcggt ttccaccaag ataatgagtc aatctttgag gttgggagca tggtacacac
     2521 ctgtaacttg gatggttatg ctagctttgg gattatgtgc gataagcggg ccaccgatta
     2581 tgatcttaag ccaggcacac acttcacgat gcctagtaat tttcaaataa ctcataaaca
     2641 tgctctacta agctgctcag ctggtcgcgc ttctttgacg ttcaggcgaa tgaaaatttc
     2701 tgaaagtgag cataaagagg attgtactga tgattcagcc cacaatggtg ctagtcaaga
     2761 gaggccaaat gacaccccga ctggtaatga agggcccact gccgatagcc caggtggcgc
     2821 cagcaagcag acagcacaca cacccgagga agataagact gaggagcctg agatccccat
     2881 atcctctggg ggcggaacac acgagggcac caatggaggg gcatccaatg attttctaca
     2941 tgagttcaat ctagaattgg gatacgtgag gatccgcgca ggccctgcag cattgaatcg
     3001 aaacaacttc gtccaacata gcgtcgcagg tgatgggaat tgcttttggt acagtttgga
     3061 aaaagccaca gcccttcagt ggcacagcgt gaaagagata gctggtcgct gcatatttaa
     3121 gcaggctgat ttgcaaaaac ggaaggaaat gcagttccag acgggggcct tcgcagaaga
     3181 tgaggctatt atatgtgctg tggccacact caataagaac atcattgtct atgtggagga
     3241 gcaaaaggcc gtgtatgaat atgtcggtgc acgtggttgt gctgatagca tttatttact
     3301 cttacgagat gaacattttg agtacataga gcctaaaaat agttgcctct tgcacgccat
     3361 tgctcatgca ttaaatcgac aatttcatga agttctcact gtggttgagc gtgtcttggg
     3421 ctcctgcttg agtggggagg cctgggtagg ccaagggatt gacctagcgg atcttgagtt
     3481 ctactttggt ctttttgata ttcgagcatg tgtcatttct gggtcgaatg ccgcaatata
     3541 taatgaagaa ggtagagtcg tagccaactt tattctgagt gagggtcata ttgcgtattc
     3601 agggaaaaac ccctctgtgg acataaaaat tcttaaaggt gagcagactg ggctcagtgt
     3661 gtctaacact agtgtgattg agctgaatgc aaaagggacg atgctgacct atagagctga
     3721 attagcgcgc gccagggtct tggctgatag tctggaagca gggagtaccg gaataacctc
     3781 ttcaagatta ttcaaccaat gcccgaactt ggggactcag atacgtatgg atggtggctt
     3841 cagagattct caaatttgtt gtatcttagg cacctttgga gctggaaaga gtagccactt
     3901 cactgaattc acaaaaaaaa atcctgggaa gggggtcttt tatgtgtccc ctagaaaagc
     3961 gctggcgcaa gagcatgagg caaaatgctt atccttaggg cgagtggggg ctgggggctt
     4021 agggcaaacg gctaggaaac gtggagccaa agagaggcaa ggtgtggcaa agcactggag
     4081 gaccctaacc tttgagactt tcttgaagca ggtgcatatg gtaaagcccg gcatggcact
     4141 aatcattgat gaaatccaat tgtacccacc aggatacttg gatttggtgt gccacctctt
     4201 ggtcgatggt gtgcatatat atgttggggg ggacccttgc cagagtgatt atgataatga
     4261 gcgcgatcgc gcctggttaa gcacgatgag aagtgatgtt gaacaattac ttgatggtca
     4321 gagctataaa ttcaacgtgc agagtcatcg cttcaacaat gagaatttta ggggtcggct
     4381 accctgtgaa ataattgaga aggttaccaa ggagccactg ttggaggagc atttgctgta
     4441 tacagggtgc gaggagttgg ttcagattat ggaggaatac agcaaggtct tcctcgtttc
     4501 atcctttgag gagaagaaga ttgtcgagac ccatttccct atggatgatc aacggaaggt
     4561 atacacgttt ggtgagtcca ctgggttaaa tttcagattt gggactataa tcatcacaaa
     4621 tgtatccgcc gccacttctg agaaacgttg gttgacagcc ctgagtcgtt ttagtgagaa
     4681 catctgtttt gtcaacctcc tggggaccga ctggagtgga ctatttggtg tgtacaagca
     4741 tcgggccttg gggcacttcc ttagtaaaag tgcgcaattg aaagacctgc tggatcatct
     4801 gcccggccaa ccacagtttc agagtggttt cacagcgttt gtaggtaagg acgcagggaa
     4861 aagagaggat aaactcatag gcgacccatg gctcaaatgc atgattgatc ttggtcagac
     4921 tgaggatgtg gaggaggtgg aactccttga ggaggttatg caagaagagt ggttcaagac
     4981 tcatctacct caggccgatt tggagggcgt gcgtgcgaga tgggtgcata agataatgct
     5041 caaggaggct agggaagtac ggatgggtga catcgtatct gaacaattca ccgatgatta
     5101 ccccaaagat ctagggacta acctcacgaa tgcggctgaa cgttttgaga ccatttatcc
     5161 taggcatcga gcttcagaca ctgtgacgtt cataatggcc gtgaaaaaaa gattgaggtt
     5221 ctcccgccct gccgtcgaga gagcaaagct tcaggatgca aaattgtatg ggaagttcct
     5281 tctcaatgag tttctcaaaa aggtaccgtt gaagcaggcg cataacgccg ccatgatgga
     5341 gcgcgcaaag ttcgattttg aggagaagaa gacgagtaaa agcgcggcca ctatagagaa
     5401 tcatgctggc cgatcatgta gggattggtt gattgatgtg gggctgatat tttcaaaaag
     5461 tcaattgtgc acaaaatttg ataatagatt tagagttgcg aaggcagcgc agagtatagt
     5521 ttgcttccaa catgctgtac tctgtcgctt cgcaccctac atgcgttata ttgaggcgaa
     5581 gctccatgag gtcctaccaa gccgattcta catacattcg gggaagggtt tggaagagct
     5641 taatgaatgg gtcatcaagg gcaaatttga gggcatttgc acggagtcgg attatgaggc
     5701 ctttgatgcc tcacaggatc aatacatcgt tgcttttgaa ctagccctaa tggagtactt
     5761 ggggttacca agggatctaa tagaggatta tgcgttcatc aagtgccatt tgggatccaa
     5821 gctgggcaac tttgcgatca tgcgattctc aggggaagcc agcacttttc tgtttaacac
     5881 aatggccaat atgcttttca cctttttgcg ctacaacatc aaagacagtg agcacatttg
     5941 cttcgctgga gatgatatgt gtgcctcgga acgcttatgc atcaagaaag aacatgaagg
     6001 tttcttgaac aaattgaaat tgaaggccaa ggtgtttttc gtggataagc cgactttttg
     6061 tggttggcat ctatgtcctg atggtatata taagaaacct cagttggtac tggagcgtat
     6121 gtgcattgcc aaggagaaga ataatttagc caattgtctt gacaattatg ctattgaggt
     6181 atcgtacgca tacaaactag gtgaacgagc tgtgaatagg atggatgagg aggagttgga
     6241 agcggcctac aattgtgtta gaataattat caagaacaag aagcttttga aatccgacat
     6301 acttggcttc tattccagca ttgagaaaca aatttaaata cgcttaggtt gtagctatag
     6361 gattgttata tggatgtgtt tgtaaaaatt ttgagtgatt ttggttttac acgtttgagt
     6421 agtagcttac atttgcctat tattgtccat tgtgtgcccg gggctgggaa gagtagttgt
     6481 attcgagcat tgttaaaagc tgactcgagg ttcgtggcct atactctggg tgttcctgat
     6541 ccttgtaatt tggacggttt gtgcatcagg gcatttcccg gatcggttga tcctaagagt
     6601 ttcaatatcc ttgacgaata cactcgtttt aacggtgaca cgagtaactt ctttgcactc
     6661 tttggtgacc ctgtacagaa cccaccgcgc aacttattta gagctcattt caagtctgta
     6721 ctcagtaggc gtttcggtaa gtgcactgcg cagttcctcc gggacctggg attcgaggtt
     6781 gagggctcga aagaggacct agttagtatc agagggttgt acgactttga tcctgtaggc
     6841 acggttcttt attacgagaa ggaaataggt tgcttgttaa gggcccactc cattgaagcc
     6901 tacgaacctg aggaagttgt cgggaaaaca ttcgagacgg tcactttcgt cactgctgag
     6961 aaccacatac cggctgaagc cagacacttg gtttaccagt gcctcacgcg acaccgttca
     7021 gtacttcatc ttatgactcc tgatgcctct tacacctcca cctgaccata cgaaggtact
     7081 ccttgtggcg gctattggtt tgagtatcgt cgcgtcaata ttaacttaca gcaggagcac
     7141 actccctcaa gtcggcgatc attcacattt gttgccacac ggtggcgtgt acaaagacgg
     7201 gacaaaaacc atcgtttacg ggggacctag gaaattgaat tctctagaag gtggtttgaa
     7261 cttaccagtg caaccttggt ttcttgtcat actattgagt gcagccatat tcttactaag
     7321 ttgtcgtagt gggcaccgca ggtgcatttg tggccaatgt ccttgagtta tttagattta
     7381 cttctagctt ttgggtgtgt tttagctgta ggtgttatca taaattgctt tttagctagt
     7441 tctaatagtt gtgtgattga aataaccggt gaggctgtga ggatttcagg ttgcactttc
     7501 gacaggactt tcgttgatct ggttaaaggg ctcaagccgg ccaagcatta gtgatcactc
     7561 ttaggtttat gagtgtttag atcgttatat ttgaaattag tcactatgcc tcccaaaccg
     7621 gcgccaggaa attctgaagg tgatcaaagt gtgtctacac caattccacc cccaccccca
     7681 ccagcgcgaa ccgcggagga agcgaggttg aggcttgcag agatggagcg cgaacgtgag
     7741 caagagcaat tgccagaaga gacaatcgtc aactccccgg ctgaagatgc caggaacata
     7801 agccgtctga cccaactcgc tgagctgcta aggagggagc agacgaacgt gcacgtaact
     7861 aacatggctc tggaaatagg tagaccggca cttcagccac cgcccaatat gcgaggggat
     7921 ccctctaata tgtacagtca ggtatccacc gattttctgt ggaagattaa gccgcagagg
     7981 atttctaaca acatggcgac atctgaggat atggtgaaga tacaggtagc cctcgaaggc
     8041 ttggggatac ctactgagtc agtcaaagag gtgatcatcc gtctcgtgct taactgcgca
     8101 aatacaagta gctcaggtta tcaggacccg aagggggtga ttgagtggga tggtggagcg
     8161 attattgcag acgatgttgt tggcgtcatc acagagcaca gtacccttag aaaagtatgc
     8221 cgtctatatg ctgcagtagc atggaattac atgcatctac aacagacccc accatctgat
     8281 tggtctgcaa tgggctttca tccgaacgtc aagtatgctg cctttgattt cttcgactat
     8341 gtcgagaacg gggctgcaat cagacctagt ggtggtattg tgcccaaacc tacacgtgca
     8401 gagtatgtgg cgtacaatac ttacaagatg ctagccctca ataaggccaa caataatgac
     8461 accttcggta actttgatac agccatcacc ggggggagac aaggtccggc aattcacaac
     8521 aacctgaata atgcgaataa tagaacatta taaagtggtg attgattcat ggacgtgatt
     8581 gtgaagatgc tgatcctacg taagtttgtc gaacagggta atacataccc cattcatctg
     8641 tgtgttgata tttataagcg tgctttccct aggagtgtga ataaaggaaa gtcctcgtac
     8701 gctagacgcc gacgagctcg aaagattggc cggtgtcata ggtgttacag ggtctttccc
     8761 cctttgtttc ccgaactatc taggtgcgat aaccgcactt gtgtgcctgg tatttcttat
     8821 aatagtaaag tgagagatca catcctttgg ggagtaactg aggtgatacc ccacccggga
     8881 tataatttct aaagtagtag ctgcttctaa agcctaaata atatatatgg ttgtagcttt
     8941 ataaatcagt gagttttaat atatttttcc ttactt
//
