# Supplementary material for: Highly divergent isolates of chrysanthemum virus B and chrysanthemum virus R infecting chrysanthemum in Russia
Source: PeerJ. 2022 Jan 5;10:e12607. doi: 10.7717/peerj.12607 (PMC8742542; doi:10.7717/peerj.12607)
Supplement: Supplemental Information 9 [file peerj-10-12607-s009.zip › Sequences deposited in GenBank/MZ514910.txt]

LOCUS       BSeq#1                  8970 bp    RNA     linear   VRL 06-JUL-2021
DEFINITION  Chrysanthemum virus B isolate FY.
ACCESSION   BSeq#1
VERSION
KEYWORDS    .
SOURCE      Chrysanthemum virus B
  ORGANISM  Chrysanthemum virus B
            Viruses; Riboviria; Orthornavirae; Kitrinoviricota; Alsuviricetes;
            Tymovirales; Betaflexiviridae; Quinvirinae; Carlavirus.
REFERENCE   1  (bases 1 to 8970)
  AUTHORS   Chirkov,S., Sheveleva,A., Snezhkina,A., Krasnov,G. and
            Kudryavtseva,A.
  TITLE     Chrysanthemum virus B isolate FY complete genome
  JOURNAL   unpublished
REFERENCE   2  (bases 1 to 8970)
  AUTHORS   Chirkov,S., Sheveleva,A., Snezhkina,A., Krasnov,G. and
            Kudryavtseva,A.
  TITLE     Direct Submission
  JOURNAL   Submitted (06-JUL-2021) Virology, Lomonosov Moscow State
            University, Leninskie Gory 1-12, Moscow, Moscow 119234, Russia
COMMENT     Bankit Comment: TOTAL # OF SEQS:1
            
            ##Assembly-Data-START##
            Assembly Method       :: Trinity v. 2.11
            Sequencing Technology :: Illumina
            ##Assembly-Data-END##
FEATURES             Location/Qualifiers
     source          1..8970
                     /organism="Chrysanthemum virus B"
                     /mol_type="genomic RNA"
                     /isolate="FY"
                     /isolation_source="Leaves"
                     /host="Chrysanthemum morifolium Ramat."
                     /db_xref="taxon:12165"
                     /country="Russia"
                     /collection_date="2018"
                     /collected_by="Irina Mitrofanova, Natalia Smykova"
                     /identified_by="Sergei Chirkov"
     gene            46..6330
                     /gene="ORF1"
     CDS             46..6330
                     /gene="ORF1"
                     /codon_start=1
                     /product="replicase"
                     /translation="MSLTYRSPLEENVGAYDSSVQAAIASTSANYYRDAEVNNFQFFN
                     FYLRPIAKRHLIEAGIYLSPYSAVPHSHAACKTLENHLLYNVLPPLVDNRFYFVGIKQ
                     SKLEFLKVRNSKLNAISKINRFVTSADKARYGSDFVKKVSKPHAGFKRHELQVETPTL
                     RDLLPSLKEREAKYLFLHDEIHYWDPKQLITFLEVIKPEVVYATLVYPPEILSGATTS
                     LHKWCYTFKIVGKDLLFYPDGVLSEGYQQKIKNGYLLKARRIVLPNGDVYMVDLIHSK
                     FAHHLISITRGELLSADIRSFGPFEATACNGLEPLVRNMSNCFPVPFSVVSRTYLYLS
                     TLRKPDVQSSMAKLRQLVDEPTGIEMKFVKDFAALVISTSDIQTMICPQRVKSFFGRW
                     CKQLPNFIAAKLDVVKTVSLDDFVTFMAPYSFDVQLETVDFDYNSFFPLYDVAEADFG
                     VALPDLIDDTFTMGKIAALCDRATNPYIGRHDKAIVEKRETLLKIREVSLKRLVINLI
                     IGNCFSDGVYHISASKTTVYIFHIFENCSNLLIPLKEVFGRLNNKQWVSGAIQIAISH
                     MARKVKISWFWNNLLWFLTETRLNVGYLDDKPEGKSMPKNFITQFAKVVSSVTGSSKK
                     RDLIKRGCPPQYRYCRAKLGECDRCRGAERKNADEKQQSEGTTPAQCADDPDVDGTSA
                     GRGMPEAPANQGKKRSPHAAEDHSIPSFEKVVELPPLVCVCGLSISVSTMRLPSEHNF
                     KAPDQLRKRKAGWYSVGGVPYSYSGGSHTSLGWPSWIKDWMFCNGIDSDYYNCCLYQV
                     YEKGGAIGFHQDNEAIFEVGSMVHTCNLDGYASFGIICNRQATDYDLKPGTHFTMPDN
                     FQITHKHALLSCTANRASLTFRRMKASDNEYKESGTDDSTNEENNQEGPADKPTSEEN
                     PPTNNPGGSGGCAEHTPEDNKAEQPELPKSTGARADEGARGGAANEYQHEINLELGYL
                     RIRACPAALDRSNFVQHSVAGDGNCFWYSLEKATALQWHSVKEIANRCTFQQAELRKQ
                     KEKQFQENAFAEDEAIICAVATLKKNIIVYVEEQKAVYEYVGTRGCADSIYLLLREEH
                     FEYIEPKNSCLLHAIAHALNRQFHEVLTVVERVLGSCLSGEAWVGQGIDLADLEFYFN
                     LFDIRACVISGSSAAMYNEEGRVAANFVLSDDHIAYSGKNPSVDIKILKGEQTGLSVS
                     NTSVIELNAKGTMLTYRAELARARVLADSLEAGSTGINSSRLFNQCPNLGTRICTEGG
                     FRDSQVCCILGTFGAGKSSLFTEFTKRNPGKGVFYVSPRRALAQEHESKCLSLGKMKL
                     GTTGGETKKRGAKERQGVAKHWRTSTFETFLKQVHMIKPGMALIIDEIQLYPPGYLDL
                     VCLLLVDGVHIYVGGDPCQSDYDNERDRAWLSTMRSDVEQLLDGQSYKFNVLSHRFRN
                     ENFRGRLPCEMIEGGTEETPSEEHLLYTGCEELVQIMEEYSRVFLVSSFDEKKIIETH
                     FPMDEQRKIYTFGESTGLNFRVGTIIITNVSAATSEKRWLTALSRFSENICFVNLLGT
                     DWNGLFGLYKHRALGHFLSKRAQLKDLLDHLPGQPHFQNGFTTLIGKDAGKREEKLIG
                     DPWLKCMIDLGQVEDVEEVETLEEVMQEEWFKTHLPQADLEGVRARWVHKIMLKEARE
                     VRMGDIVSEQFTDEYPKDLGVNLTNAAERFETIYPRHRASDTVTFIMAVKKRLRFSRP
                     AVERAKLQEAKLYGKFLLNEFLKKVPLKQAHNAAMMERAKFDFEEKKTSKSAATIENH
                     AGRSCRDWLIDVGLIFSKSQLCTKFDNRFRIAKAAQSIVCFQHAVLCRFAPYMRYIEA
                     KLHEVLPSRFYIHSGKGLEELNEWVIKGKFEGICTESDYEAFDASQDQYIVAFELALM
                     EYLGLPRDLIEDYAFIKCHLGSKLGNFAIMRFSGEASTFLFNTMANMLFTFLRYNIKD
                     SEHICFAGDDMCASERLCIKKEHEGFLNKLKLKAKVFFVDKPTFCGWHLCPDGIYKKP
                     QLVLERMCIAKEKNNLANCLDNYAIEVSYAYKLGERAVNRMDEEELEAAYNCVRIIIK
                     NKKLLKSDILGFYSNIEKQI"
     gene            6364..7059
                     /gene="ORF2"
     CDS             6364..7059
                     /gene="ORF2"
                     /codon_start=1
                     /product="triple gene block protein 1"
                     /translation="MDVFVKILSDFGFTRLSSSLHVPIVVHCVPGAGKSSCIRALLKA
                     DSRFVAYTLGVPDPCNLDGLCIKAFTGTVDLKYFNILDEYTRYNGDASDFFALFGDPV
                     QSPPRNLYRAHFKAVLSKRFGRCTAQLLRELGFEVESTKEDLVSIRGLYDFDPVGTVI
                     YYEKEIGCLLRAHSIEAYEPEEVVGKTFETVTFVTAENHIPAEARHLVYQCLTRHRSV
                     LHLMTPDASYTTA"
     gene            7037..7360
                     /gene="ORF3"
     CDS             7037..7360
                     /gene="ORF3"
                     /codon_start=1
                     /product="triple gene block protein 2"
                     /translation="MPLTPPPDHTKVLLVAAIGLSIVASILTYSRNTLPQVGDHSHLL
                     PHGGVYKDGTKTIVYGGPRKLNSLEGGFNLPVQPWFLVILLSAAIFLLSCRSGHRRCI
                     CGQCH"
     gene            7351..7545
                     /gene="ORF4"
     CDS             7351..7545
                     /gene="ORF4"
                     /codon_start=1
                     /product="triple gene block protein 3"
                     /translation="MSLSYLDLLLAFGCVLAVGVIINCFLVSHNNCVIEITGEAVRIS
                     GCTFDRTFVDLVKGLKPARH"
     gene            7600..8547
                     /gene="ORF5"
     CDS             7600..8547
                     /gene="ORF5"
                     /codon_start=1
                     /product="Coat protein"
                     /translation="MPPKPAPGDNEGNASGSTPTPPPPPPARTAEEARLRLAEMERER
                     EQEQLLEEMNSNTPAEDARNISRLTQLAALLRREQTNVHVTNMALEIGRPALQPPSNM
                     RGDPTNMYSQVSSDFLWKIKPQRISNNMATSEDMVKIQVALEGLGVPTESVKEVIIRL
                     VLNCANTSSSVYQDPKGVIEWDGGAIIADDVVGVITEHSTLRKVCRLYAAVAWNYMHL
                     QQTPPSDWSAMGFHPNVKYAAFDFFDYVENGAAIRPSGGIVPKPTRAEYVAYNTYKML
                     ALNKANNNDTFGNFDSAITGGRQGPAIHNNLNNANNKTL"
     gene            8563..8886
                     /gene="ORF6"
     CDS             8563..8886
                     /gene="ORF6"
                     /codon_start=1
                     /product="cysteine-rich protein"
                     /translation="MDVIVKMLILRKFVEQGNVCPIHLCVDIYKRAFPRSVNKGRSSY
                     ARRRRALELGRCHRCYRVYPPLFPEISRCDNRTCVPGISYNSKVRDYILWGVTEVIPH
                     PGYNF"
BASE COUNT     2548 a   1766 c   2243 g   2413 t
ORIGIN      
        1 ctcatcacat atagtcaatt aatctacgat caattactat acgttatgtc gctcacatac
       61 aggagcccat tagaagagaa tgttggtgca tatgactcaa gtgttcaagc agctattgcc
      121 agcacatcag caaattatta cagggacgca gaggttaata acttccagtt cttcaatttt
      181 tatcttcgcc ccatcgcgaa gcgccactta attgaagctg gtatatacct aagtccctat
      241 tcggcagtac cacattcaca cgctgcatgc aagacactcg agaatcactt attgtacaat
      301 gtactaccgc cgcttgtaga taatagattt tattttgtag gaattaaaca atctaaatta
      361 gaatttctta aagtaagaaa tagtaagtta aatgctatat caaaaataaa tagattcgta
      421 actagcgctg ataaggcaag gtatggttcc gactttgtta aaaaggtgag taagccgcac
      481 gcgggtttca agcgtcatga gttacaggta gaaacaccaa cactgcgtga cctcttgcca
      541 agtttaaagg aacgggaagc caagtacctt ttcctccacg atgagataca ctactgggac
      601 ccgaagcaat tgataacctt cctggaggtc atcaagccag aagtggtgta tgcaacttta
      661 gtgtatccac cagagatact gtcaggggca acaacaagct tgcataagtg gtgctataca
      721 ttcaagatag ttggtaagga tttgctgttc taccctgatg gggtcctgtc tgagggttac
      781 caacaaaaga ttaagaatgg ctacctctta aaagcaagaa gaatagtgct accaaatggt
      841 gatgtatata tggtggattt aatacacagt aaattcgcgc accacctgat ctctataaca
      901 cggggggaat tgttaagtgc tgatataagg tcttttggac catttgaagc gacagcttgc
      961 aatggccttg aaccactagt gcggaatatg agtaactgtt tcccagtgcc tttttcagtg
     1021 gtctcacgga catacttgta ccttagcact ttgcgcaagc ccgatgtcca atcttccatg
     1081 gccaaattgc gccagttggt tgatgaacca acgggtatcg agatgaaatt tgttaaggac
     1141 tttgctgcat tggtgatatc aaccagcgat attcaaacta tgatttgccc acaacgggtt
     1201 aaatctttct tcggacggtg gtgcaaacaa ttgcccaact tcatcgctgc aaaattggat
     1261 gtcgtcaaaa cagtaagtct cgacgatttt gtgactttca tggcgcccta cagctttgat
     1321 gtacaactag agaccgtaga ttttgattac aatagcttct ttccgctgta tgatgttgct
     1381 gaggcagatt ttggtgtggc gctaccagat cttattgatg acactttcac catgggtaaa
     1441 atcgcagctt tgtgcgaccg tgccactaat ccttacatcg gacgccatga caaagccatt
     1501 gttgagaagc gagagaccct gctaaagatt agggaagtta gcctgaaacg tctagtgatc
     1561 aacttgatca ttggtaattg cttctctgac ggggtatacc acataagtgc gagcaaaacg
     1621 actgtttaca tatttcacat attcgagaat tgctcaaact tactcatacc actcaaggag
     1681 gtgtttggaa ggcttaataa taaacagtgg gtgagcgggg ctatacagat tgccatcagc
     1741 catatggcga gaaaagttaa aatttcgtgg ttctggaata atttgctctg gttcctcacc
     1801 gagacacgcc tcaatgttgg ttacttggat gataaaccag aaggaaaatc aatgcccaag
     1861 aattttatca cccaatttgc caaggttgtt agcagcgtga caggctcaag taagaaacga
     1921 gatttgatca aacgtggatg tccaccacag tacaggtatt gtcgagccaa attgggtgag
     1981 tgtgatcggt gtagaggagc agaaaggaag aatgctgatg aaaaacaaca gagcgagggc
     2041 accacgccag cacaatgtgc cgatgatcct gatgtggatg gaaccagtgc aggaagggga
     2101 atgcctgagg caccagccaa tcaaggaaag aaaagaagcc cacatgcagc tgaggaccac
     2161 agcatcccaa gttttgagaa ggttgtggaa ttaccaccgc tggtctgcgt ttgtggttta
     2221 agtatcagcg taagtactat gcgtttaccg tcagagcaca attttaaagc gcctgatcag
     2281 cttcgaaaga ggaaagcagg atggtatagt gtgggtggag ttccctatag ctatagtggt
     2341 gggtcgcaca cctcactggg ttggcctagc tggattaagg attggatgtt ttgcaatggc
     2401 attgattctg attattataa ttgctgcctg taccaggttt atgagaaagg gggtgcaatc
     2461 ggctttcacc aggataatga agcgattttt gaagttggga gcatggtgca cacttgcaac
     2521 ttggacggct acgctagctt tgggatcata tgcaacaggc aagcaacgga ttatgatcta
     2581 aagcctggca cgcactttac tatgcctgat aattttcaaa taacccacaa gcacgcactg
     2641 ttgagttgca cggcaaatcg agcgtctctg acgttcaggc gaatgaaggc atcagataat
     2701 gagtacaaag agagtggcac agatgattcc accaatgaag aaaataatca agaggggcca
     2761 gctgacaaac caacgagtga agaaaacccc cctaccaata acccaggtgg ttctggcggg
     2821 tgtgcagagc acacgcctga ggacaataaa gctgagcagc ctgagctccc caagtcaact
     2881 ggggccaggg cagatgaggg ggccagagga ggggcagcga atgaatatca gcatgaaata
     2941 aacctagaac ttgggtactt gaggatccgt gcatgtcctg cagcgctaga tcgcagtaat
     3001 tttgttcaac atagtgtagc gggtgatggc aattgctttt ggtatagtct agaaaaagcc
     3061 acagcccttc agtggcacag tgttaaagag attgcaaatc gctgcacatt tcagcaggct
     3121 gaattgcgta aacaaaaaga aaagcaattc caggaaaacg ccttcgcgga agatgaggca
     3181 attatatgcg ctgtagcgac actaaaaaag aatatcattg tctacgtgga ggaacagaag
     3241 gctgtgtatg aatacgtcgg gacacgtggt tgcgccgata gcatttattt gctcctacga
     3301 gaagagcatt tcgagtatat tgagcccaag aatagctgcc tcttacacgc tatagcacat
     3361 gcattaaata ggcagtttca tgaggtactt actgtagttg agcgcgtctt aggctcttgc
     3421 ttgagtgggg aagcttgggt gggtcaagga attgatttgg ccgatctcga gttctacttt
     3481 aatctgtttg atattcgagc atgcgtgata tcagggtcaa gcgctgcaat gtataatgag
     3541 gaaggaaggg ttgcagccaa ttttgtgctg agtgatgatc acattgcata ctcgggcaag
     3601 aacccctctg tagatattaa aatcctcaag ggtgaacaaa ctggactcag tgtatctaac
     3661 actagtgtaa ttgagcttaa cgcaaagggg acgatgttga cctatagagc tgagttagca
     3721 cgtgctagag tcttggcaga tagtttagag gcaggtagta cgggcataaa ctcatcgaga
     3781 ttattcaacc aatgtccgaa cttgggaaca aggatatgta cggaaggcgg attcagagac
     3841 tctcaagttt gctgcatcct tggtaccttt ggcgctggca agagtagcct cttcactgaa
     3901 tttaccaaaa gaaacccggg gaagggtgtt ttttatgtgt cccccagaag agctctagca
     3961 caagaacatg aatcaaaatg cttatcttta gggaaaatga agctagggac cactggcggg
     4021 gagaccaaga aacgtggagc taaagagagg caaggtgtgg ctaagcattg gaggacgtca
     4081 actttcgaaa cattcttgaa gcaggtgcac atgattaagc ctggcatggc tctgattatt
     4141 gatgagattc agctgtaccc acctgggtac ttggatttgg tttgtcttct cttggtcgat
     4201 ggagtgcata tatatgttgg gggagatcca tgtcagagtg attatgataa tgagcgtgat
     4261 cgcgcatggt taagcacgat gaggagtgat gttgagcaac tgcttgatgg tcaaagctat
     4321 aaatttaacg tgctgagtca tcgtttcaga aatgagaact ttaggggccg attaccctgc
     4381 gagatgattg agggtggaac cgaggagacg ccatcagagg agcatctgtt gtatacgggg
     4441 tgtgaagagc tagtgcagat catggaagag tacagcaggg ttttcctcgt ctcatccttc
     4501 gatgaaaaga aaatcattga gacccacttc cctatggatg aacagcggaa gatatatacc
     4561 tttggtgagt ccacagggtt gaatttcagg gtgggtacaa taattattac aaatgtgtca
     4621 gccgccacat ctgaaaaacg ttggttgaca gccctgagcc gctttagtga aaatatctgt
     4681 ttcgtcaatc tcctgggtac cgactggaat ggtctctttg gtctgtacaa acaccgagcc
     4741 ttggggcact ttcttagtaa gcgggcgcag ttgaaagacc tgctggatca tttacctggc
     4801 caaccacatt ttcaaaatgg ttttacaaca ttaataggta aggacgcggg gaaaagagaa
     4861 gaaaagctca ttggtgaccc atggcttaaa tgcatgattg atctcggtca agttgaagat
     4921 gtggaggagg tggaaaccct tgaggaagtt atgcaggagg agtggtttaa aactcaccta
     4981 ccccaggccg atctggaggg tgtacgtgca aggtgggtac ataagataat gctcaaggaa
     5041 gcgagggaag tgcggatggg tgatattgtg tctgagcaat ttactgacga gtatcccaaa
     5101 gatttggggg ttaatctcac gaacgcagct gagcgtttcg agactattta ccctaggcat
     5161 cgggcttcgg atactgttac tttcataatg gcagttaaga aaaggttgag gttttcgcgc
     5221 cctgctgttg aaagggcaaa acttcaggaa gccaaattgt atggaaagtt ccttcttaac
     5281 gagttcctca agaaagtacc attgaagcag gcacataatg cagccatgat ggagcgcgca
     5341 aagtttgatt ttgaggagaa gaaaacgagc aaaagtgcgg cgactataga gaatcatgca
     5401 ggccgatcat gtagggattg gttaatagat gtgggactaa tcttctctaa gagtcaattg
     5461 tgtacaaagt ttgataatag atttagaatt gctaaggcag ctcagagtat agtttgcttc
     5521 caacatgctg tactctgtcg tttcgctccc tacatgcgct atattgaggc gaaacttcat
     5581 gaagtcctgc ccagcaggtt ctacatacac tcaggaaagg gattagaaga gcttaatgag
     5641 tgggttatta aaggtaagtt cgagggcatt tgcacagagt cagattatga agccttcgat
     5701 gcctcacagg atcagtacat agttgctttt gaactggctc taatggagta cttggggtta
     5761 ccaagggatt taattgagga ttatgctttc atcaagtgcc atttgggatc caagttaggc
     5821 aactttgcca tcatgcgttt ttctggggag gctagtactt tcctatttaa cacaatggct
     5881 aacatgctat tcaccttctt gcgctacaac attaaagata gtgagcacat ttgtttcgca
     5941 ggagatgaca tgtgtgcctc agagcgccta tgcatcaaga aagagcatga aggtttcttg
     6001 aataaattga aattgaaggc aaaagtgttt tttgtggata agccgacttt ttgcggatgg
     6061 cacctgtgtc ctgatggcat atataagaag cctcaattag tgctagaacg tatgtgtatt
     6121 gccaaggaga aaaataattt ggccaattgt ttagataatt atgcaattga ggtctcttac
     6181 gcatacaaac ttggtgaacg ggctgtcaac aggatggacg aagaggagtt ggaagcagct
     6241 tacaactgtg tccggataat tatcaaaaat aagaagctct taaagtccga catactcggg
     6301 ttctattcta acattgaaaa acaaatttaa aatacgctta ggttgtagct ataggattgt
     6361 tatatggatg tgtttgtaaa gattttgagt gattttggtt ttacacgttt aagtagtagc
     6421 ttacatgtgc ctatcgttgt ccactgcgtg ccaggagctg ggaagagtag ttgtattcga
     6481 gcattattaa aagctgattc aaggttcgtg gcttacactt tgggtgtacc tgatccttgc
     6541 aatttggacg gtttgtgcat caaagcattt accgggactg ttgatcttaa gtatttcaat
     6601 atcctcgacg aatacactcg ctacaacggt gacgctagcg atttctttgc actctttggt
     6661 gatccagttc agagccctcc acgcaatcta tacagagctc atttcaaggc agtgcttagc
     6721 aagcggtttg gtaggtgcac tgcgcaatta ctccgagagc ttggatttga ggttgagagc
     6781 acaaaagagg atttagttag catccgaggg ttgtacgact ttgatcccgt aggtacggtt
     6841 atctactacg agaaggaaat aggttgttta ttgcgagccc attccattga agcctacgaa
     6901 cctgaagaag tcgtcgggaa gacatttgaa acggtcacct tcgtaactgc tgaaaaccat
     6961 atacctgcag aagctagaca cttggtttac cagtgtctca cacgacaccg ttcagtgcta
     7021 catcttatga ctcctgatgc ctcttacacc accgcctgat cacacgaaag ttctccttgt
     7081 tgcggccatt ggcttgagta ttgtcgcgtc tatattaact tacagcagga atacacttcc
     7141 tcaagtcggt gaccattcac atctgttgcc gcacggtggt gtgtacaaag acgggacaaa
     7201 gactatcgtt tacggaggcc ctaggaaact gaattctcta gagggtggat ttaacttacc
     7261 agtgcagcct tggttccttg ttatactact aagtgcagcc attttcttac tcagttgtcg
     7321 tagtgggcac cgtaggtgca tctgtggtca atgtcattaa gttacttaga tttactttta
     7381 gcttttgggt gtgttttggc tgtaggcgtt attataaatt gctttttggt tagtcataat
     7441 aattgcgtaa ttgaaataac tggtgaagct gtgaggattt ctggttgcac cttcgacagg
     7501 actttcgtcg acctggttaa agggctcaag ccggctaggc attagtgata ctcttaggtt
     7561 tgtgagtggt tagatcgtta tatttgaatt ttagtcacta tgcctcccaa accggcacca
     7621 ggtgataatg aaggtaacgc aagtgggtcc acaccaactc cacctccacc cccaccagcg
     7681 cgaactgcgg aagaggcgag gcttaggctt gcagagatgg aacgagagcg tgagcaggag
     7741 caattgctag aggaaatgaa ctccaacacc ccagctgagg atgccaggaa cataagtcgt
     7801 ctgacacaac ttgcggcgct actgaggaga gagcagacga atgtgcacgt tacgaacatg
     7861 gctttggaga taggtaggcc ggcactccag cctccatcta atatgcgagg ggatccaact
     7921 aatatgtaca gccaggtgtc ttccgatttc ctgtggaaga ttaaaccaca gaggatctct
     7981 aacaacatgg caacatctga ggatatggtg aagatacaag tggcccttga gggcttgggg
     8041 gtacctaccg aatcagtcaa agaggtgatc atccgtctag tgctcaactg tgcgaatacc
     8101 agcagttccg tttatcagga tccaaagggg gtaatcgagt gggatggtgg agcgattatt
     8161 gccgacgatg tcgtaggggt cattactgaa cacagcaccc ttagaaaagt atgccgtctc
     8221 tacgcagctg tggcatggaa ctacatgcat ttacaacaga ccccaccttc tgattggtca
     8281 gccatgggct ttcatccaaa tgttaagtat gctgcctttg atttcttcga ctatgtcgaa
     8341 aatggagctg caatcagacc aagtggcggc attgtgccta aacccacacg tgcggagtat
     8401 gtggcgtaca atacttacaa gatgttagct ctcaataagg ccaacaacaa tgataccttt
     8461 ggcaatttcg attctgctat tacgggtggg agacaaggac cggctattca caacaatctg
     8521 aacaatgcga ataataagac attataaagt agtggttgat atatggatgt gattgtgaag
     8581 atgctaatcc tacgtaagtt tgttgaacag ggtaatgtat gccctattca tttgtgtgtt
     8641 gatatttaca agcgtgcttt ccctaggagt gtgaataaag gtagatcttc atacgctaga
     8701 cgtcgccgag ctctagagct tggtaggtgt cataggtgtt acagggtcta cccccctttg
     8761 tttcccgaga tttctaggtg cgataatcgc acttgtgtgc ctggtatttc ttacaatagt
     8821 aaagtgagag attatatcct ttggggagta accgaggtga taccccaccc tgggtataat
     8881 ttctaaagta gtagctgctt ctaaagccta aataatatat atggtcgtag ctttaaaaaa
     8941 cagtgagttt taatatattt ttccttactt
//
