# Supplementary material for: Highly divergent isolates of chrysanthemum virus B and chrysanthemum virus R infecting chrysanthemum in Russia
Source: PeerJ. 2022 Jan 5;10:e12607. doi: 10.7717/peerj.12607 (PMC8742542; doi:10.7717/peerj.12607)
Supplement: Supplemental Information 9 [file peerj-10-12607-s009.zip › Sequences deposited in GenBank/MZ514911.txt]

LOCUS       BSeq#1                  5174 bp    RNA     linear   VRL 06-JUL-2021
DEFINITION  Chrysanthemum virus B isolate Rib.
ACCESSION   BSeq#1
VERSION
KEYWORDS    .
SOURCE      Chrysanthemum virus B
  ORGANISM  Chrysanthemum virus B
            Viruses; Riboviria; Orthornavirae; Kitrinoviricota; Alsuviricetes;
            Tymovirales; Betaflexiviridae; Quinvirinae; Carlavirus.
REFERENCE   1  (bases 1 to 5174)
  AUTHORS   Chirkov,S., Sheveleva,A., Snezhkina,A., Krasnov,G. and
            Kudryavtseva,A.
  TITLE     Chrysanthemum virus B isolate Rib
  JOURNAL   unpublished
REFERENCE   2  (bases 1 to 5174)
  AUTHORS   Chirkov,S., Sheveleva,A., Snezhkina,A., Krasnov,G. and
            Kudryavtseva,A.
  TITLE     Direct Submission
  JOURNAL   Submitted (06-JUL-2021) Virology, Lomonosov Moscow State
            University, Leninskie Gory 1-12, Moscow, Moscow 119234, Russia
COMMENT     Bankit Comment: TOTAL # OF SEQS:1
            
            ##Assembly-Data-START##
            Assembly Method       :: Trinity v. 2.11
            Sequencing Technology :: Illumina
            ##Assembly-Data-END##
FEATURES             Location/Qualifiers
     source          1..5174
                     /organism="Chrysanthemum virus B"
                     /mol_type="genomic RNA"
                     /isolate="Rib"
                     /isolation_source="Leaves"
                     /host="Chrysanthemum morifolium Ramat."
                     /db_xref="taxon:12165"
                     /country="Russia"
                     /collection_date="2018"
                     /collected_by="Irina Mitrofanova, Natalia Smykova"
                     /identified_by="Sergei Chirkov"
     gene            <1..2535
                     /gene="ORF1"
     CDS             <1..2535
                     /gene="ORF1"
                     /codon_start=1
                     /product="replicase"
                     /translation="PNLGTRICAESGFKDSQICCILGTFGAGKSSLFTGFTKRNPGKG
                     VFYVSPRRALAQEHESKCLSLGKMKIGDTGRESKKRGTKERQGVAKHWRTSTFETFLK
                     QVHMVKPGMALIIDEIQLYPPGYLDLVCLLLVDGVHIYVGGDPCQSDYDNERDRAWLS
                     TMRSDVEQLLDGQSYKFNVQSHRFRNENFRGRLPCEMIESGPMETLSEEHLLYTGCEE
                     LVQIMEEYSRVFLVSSFDEKKIIETHFPMDEQRKVYTFGESTGLNFRVGTIIITNVSA
                     ATSEKRWLTALSRFSENICFVNLLGTDWNGLFGLYKHRALGHFLSKRAQLKDLLDHLP
                     GQPQFQNGFTTLIGKDAGKREEKLIGDPWLKCMIDLGQVEDVEEVEILEEVMQEEWFK
                     THLPQADLEGVRARWVHKIMLKEAREVRMGDIVSEQFTDDYPKDLGINLTNAAERFET
                     IYPRHRASDTVTFIMAVKKRLRFSRPAVEKAKLQEAKLYGKFLLNEFLKKVPLKQAHN
                     TAMMERAKFDFEEKKTSKSAATIENHAGRSCRDWLIDVGLIFSKSQLCTKFDNRFRVA
                     KAAQSIVCFQHAVLCRFAPYMRYIEAKLHEVLPSRFYIHSGKGLEELNDWVIKGKFEG
                     ICTESDYEAFDASQDQYIVAFELALMEYLGLPRDLIEDYAFIKCHLGSKLGNFAIMRF
                     SGEASTFLFNTMANMLFTFLRYNIRDSEHICFAGDDMCASERLCIKKEHEGFLNKLKL
                     KAKVFFVDKPTFCGWHLCPDGIYKKPQLVLERMCIAKEKNNLANCLDNYAIEVSYAYK
                     LGERAVNRMDEEELEAAYNCVRIIIKNKKLLKSDILGFYSRIEKQI"
     gene            2568..3263
                     /gene="ORF2"
     CDS             2568..3263
                     /gene="ORF2"
                     /codon_start=1
                     /product="triple gene block protein 1"
                     /translation="MDVFVNILSDFGFTRLSSSLHVPIVVHCVPGAGKSSCIRALLKA
                     DSRFVAYTLGVPDPCNLDGLCIKAFTGSVDLKCFNILDEYTRYNGDTSNFFALFGDPV
                     QSPPRNLYRAHFKAVLSKRFGRCTAQLLRELGFEVESTKEDLVSIRGLYDFDPVGTVI
                     YYEKEIGCLLRAHSIEAYEPEEVVGKTFETVTFVTAENHIPAEARHLVYQCLTRHRSV
                     LHLMTPDASYSTA"
     gene            3241..3564
                     /gene="ORF3"
     CDS             3241..3564
                     /gene="ORF3"
                     /codon_start=1
                     /product="triple gene block protein 2"
                     /translation="MPLTPPPDHTKVLLVAAIGLSIVASILTYSRSTLPQVGDHSHLL
                     PHGGVYKDGTKTIVYGGPRKLNSLEGGFNLPVQPWFLVILLSAAIFLLSCRSGHRRCI
                     CGQCP"
     gene            3555..3749
                     /gene="ORF4"
     CDS             3555..3749
                     /gene="ORF4"
                     /codon_start=1
                     /product="triple gene block protein 3"
                     /translation="MSLSYLDLLLAFGCVLAVGVIINCFLVSHNNCVIEITGEAVRIS
                     GCTFDRTFVDLVKGLKPARH"
     gene            3804..4751
                     /gene="ORF5"
     CDS             3804..4751
                     /gene="ORF5"
                     /codon_start=1
                     /product="Coat protein"
                     /translation="MPPKPAPGDNEGNTSGSTLNPPPPPPAQTAEEARLRLAEMERER
                     EREQLLEEMNSDTQAEDARNISRLTQLAALLRREQTNVHVTNMALEIGRPALQPPPNM
                     RGDPTNMYSQVSTDFLWKIKPQRISNNMATSEDMVKIQVALEGLGVPTESVKEVIIRL
                     VLNCANTSSSVYQDPKGVIEWDGGAIIADDVVGVITEHSTLRKVCRLYAAVAWNYMHL
                     QQTPPSDWSAMGFHPNVKYAAFDFFDYVENGAAIRPSGGIVPKPTRAEYVAYNTYKML
                     ALNKANNNDTFGNFDSAITGGRQGPAIHNNLNNANNKTL"
     gene            4767..5090
                     /gene="ORF6"
     CDS             4767..5090
                     /gene="ORF6"
                     /codon_start=1
                     /product="cysteine-rich protein"
                     /translation="MDVIVKLLILRKFVEQGNVCPIHLCVDIYKRAFPRSVNKGRSSY
                     ARRRRALELGRCHRCYRVYPPLFPEISRCDNRTCVPGISYNSKVRDYILWGVTEVIPH
                     PGYNF"
BASE COUNT     1432 a    990 c   1312 g   1440 t
ORIGIN      
        1 ccgaacttgg ggactaggat atgtgcggaa agtggattca aagactctca aatttgctgc
       61 atccttggca catttggcgc tggtaagagt agcctcttca ctggatttac caaaaggaat
      121 ccgggaaagg gtgtttttta tgtatccccc agaagagctc tagcacagga acatgaatca
      181 aaatgcttat ctttagggaa aatgaagata ggggatacag gcagagagtc caaaaaacgc
      241 ggaactaaag agaggcaagg tgtggctaag cattggagaa catcaacttt cgagaccttc
      301 ttgaagcagg tgcacatggt taaacctggc atggctctaa ttattgatga aattcagctg
      361 tacccacctg gttacttgga tttggtgtgc ctcctcttgg ttgatggagt gcatatatat
      421 gttgggggag atccatgtca gagtgattat gataatgagc gtgatcgcgc atggttgagc
      481 acaatgagga gtgatgttga gcaactgctg gatggtcaaa gttataaatt taacgtgcaa
      541 agtcatcgct tcagaaacga gaattttagg ggacgattac cctgcgaaat gattgagagt
      601 gggcccatgg agacgctatc agaggagcat ctgttgtata cggggtgtga agagttagtg
      661 cagatcatgg aagagtacag cagggtcttc ctcgtttcat cattcgatga aaagaaaatc
      721 atcgagactc actttcctat ggatgaacag cggaaggtat atacatttgg tgagtccaca
      781 gggttgaatt tcagagtagg tacaataatc attacaaatg tgtcagccgc cacttctgaa
      841 aaacgttggt tgacagccct gagccgattt agtgaaaaca tctgtttcgt taacctcctg
      901 ggtaccgact ggaatggtct ctttggtttg tacaaacacc gagctctggg gcactttctt
      961 agcaagcggg cgcaattgaa agacctgctg gatcatttac ctggccaacc acagtttcag
     1021 aatggcttta caacattaat aggtaaggac gcagggaaaa gagaggaaaa gctcataggt
     1081 gacccatggc ttaaatgcat gattgatctc ggtcaagtag aagatgtgga ggaggtggag
     1141 atccttgagg aagtcatgca agaagagtgg tttaaaactc acttacccca ggctgacctg
     1201 gagggtgtgc gtgcaaggtg ggtgcataag ataatgctca aggaagcaag ggaagtgcgg
     1261 atgggtgaca ttgtgtctga acagttcact gacgactatc ccaaagattt ggggatcaac
     1321 ctcacgaatg cagctgagcg tttcgagacc atttacccta ggcatcgagc ttcagatact
     1381 gtgaccttca taatggctgt taagaaaagg ttgagatttt cacgccctgc tgttgagaag
     1441 gcaaaacttc aggaggccaa attgtatggg aagtttcttc ttaacgaatt cctcaagaaa
     1501 gtaccattga agcaagcgca taatacagcc atgatggagc gcgcgaagtt tgattttgag
     1561 gagaagaaaa cgagcaaaag cgcggcgact atagagaatc atgcaggccg atcgtgtagg
     1621 gattggttaa tagatgtggg actaatattc tctaaaagtc aactatgtac gaagtttgac
     1681 aatagattta gagttgcaaa ggctgctcag agtatagttt gcttccaaca tgctgtactc
     1741 tgtcgtttcg cgccctacat gcgctatatt gaggcgaaac ttcacgaggt cctgcccagc
     1801 agattctaca tacactcagg gaagggatta gaagagctta atgattgggt tattaaaggt
     1861 aagttcgagg gcatttgcac agagtcagat tatgaagcct tcgatgcttc acaggatcag
     1921 tacatagtag cttttgagct agctctaatg gagtacctag ggttaccaag ggatttaatc
     1981 gaggattatg cattcatcaa gtgccatttg ggatccaagt taggcaattt tgcgatcatg
     2041 cggttttctg gggaggctag tacgttcctg tttaacacaa tggctaacat gctattcacc
     2101 ttcttgcgct acaacattag agatagtgag cacatttgct tcgcgggaga tgacatgtgt
     2161 gcctcagagc gcttgtgcat caagaaagag catgaaggtt tcttgaacaa attgaagttg
     2221 aaggccaaag tgttctttgt ggataaaccg actttttgtg gatggcatct atgtcccgat
     2281 ggtatatata agaagcctca attagtgctt gagcgtatgt gtattgccaa ggagaagaat
     2341 aatttggcta attgtttaga caattatgca atcgaggtct cttacgcata caaacttggt
     2401 gaacgggctg tgaacaggat ggacgaagaa gagttggaag cggcgtacaa ctgcgttcga
     2461 ataattatca aaaataaaaa gctcttaaag tccgacatac tcgggtttta ttccagaatt
     2521 gagaaacaaa tttaaatacg cttaggttgt agctatagga ttgttatatg gatgtgttcg
     2581 taaatatttt gagtgatttt ggtttcacgc gtttgagtag tagtttacat gtgcctattg
     2641 ttgtccactg cgtgcctgga gctgggaaga gtagttgtat tcgggcatta ttaaaagccg
     2701 attcaaggtt cgtggcttac actttgggtg ttcctgatcc ttgcaatttg gacggtttgt
     2761 gcatcaaagc atttaccggg tcggttgatc ttaagtgttt caatatcctt gacgaataca
     2821 ctcgttacaa cggtgatact agtaatttct ttgcactctt tggtgatcca gttcagagcc
     2881 ctccgcgcaa cttatatagg gctcatttta aggctgtact tagcaagcga tttggtaggt
     2941 gcactgcaca actactcaga gagcttggat tcgaggttga gagcacaaaa gaggatttag
     3001 ttagcatccg agggttgtac gactttgatc ctgtaggcac ggttatctac tacgagaagg
     3061 aaataggttg cttattgaga gcccattcca ttgaagctta cgaacctgaa gaagtcgtcg
     3121 ggaagacatt tgaaacggtc accttcgtta ctgctgagaa ccacatacct gcagaggcta
     3181 gacacttggt ttaccagtgt ctcacacgac accgttcagt gctacatctt atgactcctg
     3241 atgcctctta ctccaccgcc tgatcacacg aaagttctcc ttgttgcggc cattggcttg
     3301 agtattgtcg cgtctatatt gacttacagc aggagtacac ttcctcaagt cggcgatcat
     3361 tcacatctat tgccgcacgg tggtgtgtac aaggacggga caaagactat cgtttacgga
     3421 ggtcctagaa aattgaattc tctagagggt ggatttaact taccagtgca accttggttc
     3481 cttgttatac tattaagtgc agccattttc ttacttagct gtcgtagtgg gcaccgtagg
     3541 tgcatttgtg gtcaatgtcc ttgagttact tagacttact tttagctttt gggtgtgttt
     3601 tagctgtagg tgttattata aattgctttt tggttagtca taataattgc gtgattgaaa
     3661 taactggtga agctgtgagg atttctggct gcaccttcga taggactttc gtcgatttag
     3721 ttaaggggct caagccggct aggcattagt gatactctta ggtttgtgag tggttagatc
     3781 gttatatttg aactttagtc actatgcctc ccaaaccggc accaggtgat aatgaaggta
     3841 atactagtgg gtccacacta aatccacctc cacccccacc agcacaaact gcggaagagg
     3901 cgagactgag acttgcagag atggaacgag agcgtgagcg ggagcaatta ctagaggaaa
     3961 tgaattccga cacccaagct gaggatgcca ggaacataag ccgactgacg caactcgcag
     4021 cgctactgag gagggagcag acgaatgtgc acgttacgaa catggctttg gagataggta
     4081 ggcctgcact ccagccccca cctaatatgc gaggggatcc aactaatatg tacagtcagg
     4141 tgtctaccga tttcctgtgg aagattaaac cacagaggat ttctaacaat atggcgacat
     4201 ccgaggatat ggtgaagata caggtggccc ttgaaggcct gggggtacct actgaatcag
     4261 tcaaagaggt gatcatacgt ctagtgctca attgtgcgaa cacaagtagt tccgtttatc
     4321 aggacccgaa gggggtaatc gagtgggatg gtggagcgat tattgccgat gatgtcgtag
     4381 gggttatcac agaacacagc acccttagaa aagtatgccg tctctacgca gctgtggcat
     4441 ggaactacat gcatctgcaa caaaccccac cttctgattg gtcagctatg ggctttcatc
     4501 caaatgtcaa gtatgctgca tttgattttt tcgactatgt cgaaaatgga gctgcaatca
     4561 gaccaagtgg cggcattgtg cccaaaccca cacgtgcgga gtatgtggcg tacaatactt
     4621 acaagatgtt agctctcaat aaggccaaca acaatgacac cttcggtaat ttcgattctg
     4681 ctattacggg tgggagacag ggaccggcca ttcacaacaa tctgaataat gcgaataata
     4741 aaacattata aagtggtggt tgatcaatgg atgtgattgt gaaattgcta atcctacgta
     4801 agtttgttga acagggtaat gtatgcccta ttcatttgtg tgttgatatt tacaagcgtg
     4861 ctttccctag gagtgtgaat aaaggtagat cttcatacgc tagacgtcgc cgagctctag
     4921 agcttggtcg gtgtcacagg tgttacaggg tctaccctcc tttgtttccc gagatttcta
     4981 ggtgcgataa tcgcacttgt gtgcctggta tttcttataa tagtaaagta agggattata
     5041 tcctttgggg agtaactgag gtgatacccc accctggata taatttctaa agttgtagct
     5101 gcttctaaag cctaaataat atatatggtc gtagctttaa aaatcagtga gttttaatat
     5161 atttttcctt tctt
//
